# Supplementary material for: Identification of quantitative trait loci (QTL) and meta-QTL analysis for kernel size-related traits in wheat (Triticum aestivum L.)
Source: BMC Plant Biol. 2022 Dec 23;22:607. doi: 10.1186/s12870-022-03989-9 (PMC9784057; doi:10.1186/s12870-022-03989-9)
Supplement: Supplementary file 2 — Additional file 2: Table S1. Evaluation of the kernel size-related traits in RILs population and their parents under different environments. Table S2. ANOVA and heritability of kernel size-related traits in the Q9086/Longjian19 RILs population. Table S3. Summary of the QTLs identified for kernel size-related traits in all the environments in the Q9086/Longjian19 RILs population. Table S4. Summary of the QTL studies used for conducting MQTL analysis for kernel-size related traits in wheat. Table S5. MQTLs for kernel size-related traits identified in this study. Table S6. The information of candidate genes predicted within seven key intervals for stable QTLs and QTL clusters underlying kernel traits [file 12870_2022_3989_MOESM2_ESM.xlsx]

## Sheet: Table S1
Table S1 Evaluation of the kernel size-related traits in RILs population and their parents under different environments
Trait	Environment	Parent			RILs population
		LJ19	Q9086		Mean±SD	Range	Skew	Kurt	CV%
KL	E1	6.17	6.64		6.21±0.25	5.71～6.24	0.13	-0.79	4.02
	E2	5.98	6.41		6.20±0.25	5.68～6.27	0.01	0.25	4.03
	E3	5.9	6.07		5.57±0.26	5.40～6.00	0.13	0.48	4.66
	E4	5.54	5.8		5.95±0.34	5.01～5.70	0.19	0.29	5.71
	E5	5.54	6.11		5.76±0.20	5.27～6.03	-0.18	0.28	3.47
	E6	6.76	7.4		6.72±0.28	6.13～7.01	0.32	0.14	4.16
	E7	6.59	7.21		6.64±0.29	5.87～7.08	-0.11	0.8	4.36
KW	E1	3.16	3.21		3.12±0.15	2.79～3.40	-0.45	-0.66	4.8
	E2	3.17	3.29		3.30±0.11	3.03～3.46	-0.11	0.21	3.33
	E3	2.92	2.96		2.92±0.13	2.62～3.23	0.36	0.06	4.45
	E4	2.59	2.96		2.87±0.18	2.56～3.12	-0.43	0.32	6.27
	E5	2.79	2.91		2.84±0.12	2.69～3.18	0.03	-0.61	4.22
	E6	3.65	3.7		3.64±0.09	3.46～3.89	0.25	-0.01	2.47
	E7	3.55	3.59		3.51±0.12	3.25～3.92	-0.42	0.34	3.41
KDR	E1	1.96	2.08		2.00±0.09	1.81～2.34	0.47	0.46	4.5
	E2	1.9	1.96		1.88±0.07	1.76～2.00	-0.04	-0.4	3.72
	E3	1.91	1.98		1.92±0.09	1.68～2.11	-0.01	-0.33	4.68
	E4	2.15	2.12		2.1±0.18	1.94～2.58	0.48	0.37	8.57
	E5	2.17	2.08		2.05±0.10	1.76～2.35	0.18	0.15	4.87
	E6	1.86	2.01		1.85±0.06	1.70～2.01	0.13	-0.32	3.24
	E7	1.87	2.02		1.90±0.06	1.73～2.08	0.22	0.27	3.15
KT	E1	3.03	2.82		2.83±0.11	2.53～3.13	0.08	-0.16	3.88
	E2	2.93	2.91		2.93±0.15	2.54～3.26	-0.34	0.12	5.11
	E3	2.76	2.62		2.75±0.15	2.32～3.16	0.34	-0.03	5.45
	E4	2.96	3		2.92±0.14	2.59～3.27	-0.09	-0.63	4.79
	E5	2.94	2.66		2.98±0.12	2.62～3.24	-0.01	0.04	4.02
	E6	3.01	3		3.07±0.15	2.68～3.51	0.34	0.4	4.88
	E7	3.03	3.06		2.96±0.15	2.43～3.34	-0.25	0.51	5.06
KL, KW, KDR and KT represent kernel length, kernel width, kernel diameter ration and kernel thickness, respectively. E1 and E2 represent field trials at Yuzhong Farm Station, Gansu, China (104º07'E, 35º51'N, 1900 m ASL) during 2015-2016 under Drought stress (DS) and well-watered (WW) conditions; E3 to E7 represent field trials at Tongwei Farm Station, Gansu, China (105°19'E, 35°11'N, 1970 m ASL) …

## Sheet: Table S2
Table S2 ANOVA and heritability of kernel size-related traits in the Q9086/Longjian19 RILs population
Source of Variance		Mean Square
		df	KL	KW	KDR	KT
Environment(E)		6	63.7**	32.79**	2.27**	4.38**
Genotype(G)		119	0.95**	0.13**	0.08**	0.12**
G×E		705	0.05**	0.03**	0.01**	0.06**
Error		1258	0.01	0	0	0.03
h2			0.89	0.67	0.7	0.63
df, degree of freedom; KL, KW, KDR and KT represent kernel length, kernel width, kernel diameter ration and kernel thickness, respectively; G×E, genotype by environment interaction; h2, broad-sense heritability, **P < 0.01.

## Sheet: Table S3
Table S3 Summary of the QTLs identified for kernel size-related traits in all the environments in the Q9086/Longjian19 RILs population
Trait	QTL	Env.	Chr.	Interval (cM)	Flanking Marker	LOD	PVE (%)	Add
KL	QKL.acs-1A	E3	1A	113.5-131	Xcfa2219-Xgwm99	2.6	3.4	-0.04
		E4	1A	120.5-131	Xcfa2219-Xgwm99	2.69	4.79	-0.05
		E5	1A	127.5-131	Xcfa2219-Xgwm99	2.79	4.07	-0.07
	QKL.acs-1B	E3	1B	0-3.5	Xgwm264-Xpsp3000	2.77	4.47	-0.07
	QKL.acs-2D	E3	2D	31.5-53.5	Xgwm157-Xwmc41	2.63	3.69	-0.05
		E4	2D	37.5-54.5	Xgwm157-Xwmc41	3.12	6.48	-0.06
		E7	2D	34.5-59.5	Xgwm157-Xwmc41	2.95	4.17	-0.07
	QKL.acs-3D	E4	3D	24.5-39.5	Xgwm314-Xgwm456	3.37	5.57	-0.08
	QKL.acs-4A	E2	4A	74.5-101.5	Xmag987-Xbarc78	2.79	5.58	-0.06
	QKL.acs-6A	E3	6A	36.5-59.5	Xwmc684-Xbarc201	2.91	5.39	-0.06
		E5	6A	37.5-63.5	Xwmc684-Xbarc201	2.86	4.75	-0.08
		E7	6A	39.5-58.5	Xwmc684-Xbarc201	3.63	6.85	-0.09
	QKL.acs-6B	E1	6B	69.5-78.5	Xwmc341-Xwmc182	3.09	6.01	0.07
		E2	6B	69.5-77.5	Xwmc341-Xwmc182	3.75	8.26	0.03
		E6	6B	69.5-81.5	Xwmc341-Xwmc182	2.63	4.18	0.06
		E3	6B	69.5-81.5	Xwmc341-Xwmc182	2.78	4.07	0.05
		E7	6B	69.5-81.5	Xwmc341-Xwmc182	2.65	3.41	0.06
	QKL.acs-7A	E5	7A	36.5-46.5	Xbarc23-Xmag3023	2.69	4.23	0.06
	QKL.acs-7B	E5	7B	0-11.5	Xgwm569-Xbarc1073	3.33	5.47	-0.08
	QKL.acs-7D	E6	7D	41.5-49.5	Xgwm121-Xgdm67	3.25	5.88	0.07
KW	QKW.acs-1A	E4	1A	121.5-131	Xcfa2219-Xgwm99	2.51	3.4	-0.03
		E7	1A	113.5-131	Xcfa2219-Xgwm99	2.54	3.48	-0.03
		E6	1A	122.5-131	Xcfa2219-Xgwm99	3.12	4.36	-0.02
	QKW.acs-2D	E1	2D	30.5-46.5	Xmag1280-Xgwm157	3.76	9.02	0.06
	QKW.acs-3A	E2	3A	53.5-65.5	Xwmc50-Xksum222	2.67	3.53	0.02
		E3	3A	53.5-60.5	Xwmc50-Xksum222	2.94	9.85	0.03
		E6	3A	44.5-62.5	Xwmc50-Xksum222	3.24	4.66	0.02
	QKW.acs-4A	E4	4A	46.5-65.5	Xmag3733-Xwmc707	2.86	4.29	0.04
	QKW.acs-4D	E5	4D	46.5-67.5	Xgdm61-Xwmc457	3.58	9.53	-0.04
	QKW.acs-7B.1	E4	7B	0-11.5	Xgwm569-Xbarc1073	2.73	3.81	-0.03
		E6	7B	0-6.5	Xgwm569-Xbarc1073	2.82	3.53	-0.02
		E5	7B	0-9.5	Xgwm569-Xbarc1073	3.93	6.18	-0.05
	QKW.acs-7B.2	E5	7B	138.5-149	Xwmc232-Xbarc94	3.55	5.28	0.04
		E1	7B	140.5-149	Xwmc232-Xbarc94	2.79	3.86	0.04
		E6	7B	139.5-149	Xwmc232-Xbarc94	2.72	3.35	0.02
KDR	QKDR.acs-1A	E5	1A	26.5-34.5	Xpsp3151-Xwmc93	2.99	4.47	0.03
	QKDR.acs-1D	E6	1D	0-13.5	Xwmc432-Xpsp3137	3.62	6.18	-0.03
	QKDR.acs-2A	E7	2A	46.5-69.5	Xgwm339-Xgwm95	2.83	4.87	0.02
		E5	2A	46.5-61.5	Xgwm339-Xgwm95	2.68	3.72	0.03
		E1	2A	52.5-60.5	Xgwm339-Xgwm95	3.3	6.13	0.03
	QKDR.acs-2D	E1	2D	39.5-47.5	Xgwm157-Xwmc41	5.24	14.2	-0.04
	QKDR.acs-3B	E4	3B	21.5-41.5	Xwmc540-Xgwm566	3	4.62	-0.03
	QKDR.acs-3D	E5	3D	12.5-28.5	Xwmc43-Xwmc675	3.21	8.15	-0.04
	QKDR.acs-4A	E2	4A	79.5-99.5	Xmag987-Xbarc78	2.98	4.3	-0.02
		E3	4A	76.5-101.5	Xmag987-Xbarc78	2.52	3.06	-0.02
		E6	4A	80.5-97.5	Xmag987-Xbarc78	3.12	5.37	-0.02
		E7	4A	81.5-94.5	Xmag987-Xbarc78	3.39	6.9	-0.02
	QKDR.acs-5B.1	E7	5B	0-10.5	Xbarc116-Xksum253	3.16	5.5	-0.03
	QKDR.acs-5B.2	E5	5B	123.5-133.5	Xmag959-Xwmc118	2.59	3.8	-0.03
		E3	5B	127.5-139.5	Xmag959-Xwmc118	3.03	4.88	-0.02
		E1	5B	134.5-142	Xmag959-Xwmc118	2.82	4.49	-0.02
KT	QKT.acs-2A	E5	2A	0-11.5	Xgwm512-Xgwm30	3.01	5.75	-0.04
	QKT.acs-3B	E1	3B	44.5-49.5	Xgwm284-Xpsp3112	4.79	10	-0.04
	QKT.acs-4D	E5	4D	39.5-61.5	Xgdm61-Xwmc457	2.8	5.93	-0.04
	QKT.acs-6A	E1	6A	10.5-22.5	Xwmc398-Xbarc190	3.19	4.6	0.04
	QKT.acs-6B	E4	6B	5.5-14.5	Xwmc737-Xmag3469	3.12	5.02	-0.04
	QKT.acs-6D	E5	6D	2.5-17.5	Xwmc113-Xpsp3200	3.82	7.61	-0.05
KL, kernel length; KW, kernel width; KDR, kernel diameter ratio; KT, kernel thickness; Env, environment; Chr, chromosome; PVE, phenotypic variance explained; Add, additive effect of a QTL, positive values: alleles from Q9086 are increasing the trait scores, negative values: alleles from Longjian19 are increasing the scores. E1-E3 are experimental environments at Yuzhong Farm Station during 2015-2…

## Sheet: Table S4
Table S4 Summary of the QTL studies used for conducting MQTL analysis for kernel-size related traits in wheat
Ref. No	Parents	Type	Size	Marker Type	Trait(s)	QTL Number	Marker Number	Reference
1	Grandin×AC Reed	DH	101	SSR	KL	1	8	[1]
2	Hesheng2hao×Nongda4332	RIL	271	SNP, SSR	KL, KW	104	1900	[2]
3	Nanda2419×Wangshuibai	RIL	134	SSR	KL, KW, KDR	35	42	[3]
4	6044×01-35	RIL	187	SSR	KL, KT	5	24	[4]
5	Weimai8×Jimai20	RIL	175	DArT, SSR	KL, KW, KT	38	1129	[5]
	Weimai8×Yannong19	RIL	172	DArT, SSR	KL, KW	23	1129
	Weimai8×Luohan2	RIL	179	DArT, SSR	KL, KW	26	1129
6	Kenong9204×Jing411	RIL	188	DArT, SSR	KL, KW, KDR	100	285	[6]
7	Xinong981×Shanmai159	F2	169	SSR	KL	7	96	[7]
8	Longjian19×Q9086	RIL	120	SSR	KL, KW, KDR, KT	22	325	[8]
9	NW1014×HUW468	RIL	106	SSR	KL, KW, KDR	9	55	[9]
10	Tiriticum polonicum L.× Zhong13	RIL	99	SSR	KL, KW	9	73	[10]
11	0911-46×42	F2	210	SSR	KL, KW, KDR, KDR	27	112	[11]
12	Xinong817×Chinese Spring	F2	134	SSR	KL, KW, KT	21	50	[12]
13	Shannong01-35×Gaocheng9411	RIL	182	DArT, SSR	KL, KW, KDR, KT	28	103	[13]
14	Huapei3×Yumai57	DH	168	SSR	KL, KW	16	145	[14]
	Huapei3×Yumai57	F2	168	SSR	KL, KW	4	145
15	Chinese Spring×KT19-1	RIL	147	SSR	KL, KW	11	205	[15]
16	SHW-L1×AS60	RIL	171	DArT, SSR	KW	3	447	[16]
17	Rye Selection 111×Chinese Spring	RIL	185	SSR	KL, KW, KDR	15	209	[17]
18	Shannong0431×Lumai21	RIL	177	DArT, SSR	KL, KW	35	205	[18]
19	Rye Selection 111×Chinese Spring	RIL	185	SSR	KL, KW	21	102	[19]
20	Shixin828×Kenong2007	RIL	163	SNP	KL, KW, KDR	102	6217	[20]
21	Chua35050×Shannog483	RIL	131	SSR	KL, KW	11	117	[21]
22	Heshangmai×Yu8679	RIL	142	SSR	KL, KW, KT	45	124	[22]
23	Yanda1817×Beinong6	RIL	269	SNP, SSR	KT	50	1067	[23]
24	Non-1BL.1RS×1BL1RS	RIL	240	SSR	KL, KW, KDR, KT	38	121	[24]
25	Forno×Oberkulmer	RIL	226	SSR	KL, KW, KDR, KT	24	203	[25]
26	Dalibao×BYL8	RIL	547	SSR	KL	16	93	[26]
27	0911-46×42	F2	230	SSR	KL, KW, KT	30	113	[27]
28	G18-16×Langdon	RIL	152	DArT, SSR	KL, KW, KT	10	99	[28]
29	TAA10×XX329	F2	328	SSR	KL, KW	23	59	[29]
30	M8008×YN15	F2	200	SSR	KW, KDR	3	15	[30]
31	Q1028×Zhengmai9023	RIL	186	DArT,SSR	KL,KW,KDR,KT	22	139	[31]
32	ND705×PI414566	RIL	160	SNP, SSR	KL, KW, KDR	110	7700	[32]
33	Hanxuan1×Lumai14	DH	150	SSR	KW, KT	3	20	[33]
34	H307×Zhengmai9023	RIL	310	SSR	KL, KW	24	66	[34]
DH, doubled haploid; RILs, recombinant inbred lines; SSR, simple sequence repeat; SNP, single nucleotide polymorphism; DArT, diversity array technology; KL, kernel length; KW, kernel width; KDR, kernel diameter ratio; KT, kernel thickness.
References
1. Breseghello F, Sorrells ME. QTL analysis of kernel size and shape in two hexaploid wheat mapping populations. Field Crops Research. 2007; 101(2): 172–179. https://doi.org/10.1016/j.fcr.2006.11.008.
2. Chen Z, Cheng X, Chai L, Wang Z, Bian R, Li J, Zhao A, Xin M, Guo W, Hu Z, Peng H, Yao Y, Sun Q, Ni Z. Dissection of genetic factors underlying grain size and fine mapping of QTgw.cau-7D in common wheat (Triticum aestivum L.). Theoretical and Applied Genetics. 2020; 133: 149–162. https://doi.org/10.1007/s00122-019-03447-5.
3. Cheng R, Kong Z, Zhang L, Xie Q, Jia H, Yu D, Huang Y, Ma Z. Mapping QTLs controlling kernel dimensions in a wheat inter-varietal RIL mapping population. Theoretical and Applied Genetics. 2017; 130(7): 1405–1414. https://doi.org/10.1007/s00122-017-2896-2.
4. Chen J, Lan J, Wang H, Wang W, Tian C. QTL mapping for traits of kernel morphology and grain weight in common wheat. Journal of Triticeae Crops. 2011; 31: 1001–1006.
5. Cui F, Zhao C, Ding A, Li J, Wang L, Li X, Bao Y, Li J, Wang H. Construction of an integrative linkage map and QTL mapping of grain yield-related traits using three related wheat RIL populations. Theoretical and Applied Genetics. 2014; 127(3): 659–675. https://doi.org/10.1007/s00122-013-2249-8.
6. Cui F, Fan X, Chen M, Zhang N, Zhao C, Zhang W, Han J, Ji J, Zhao X, Yang L, Zhao Z, Tong Y, Wang T, Li J. QTL detection for wheat kernel size and quality and the responses of these traits to low nitrogen stress. Theoretical and Applied Genetics. 2016; 129(3): 469–484. https://doi.org/10.1007/s00122-015-2641-7.
7. Guo L, Wang Z, Wang S, Liu X, Zhao H. The QTL mapping and effects analysis of wheat kernel length and thousand grain weight based on SRAP and SSR. Acta Agriculturae Boreali-Occidentalis Sinica. 2017; 36(10): 1165–1172. https://doi.org/10.7606/j.issn.1009-1041.2016.10.02.
8. He R, Ma J, Liu Y, Zhang P, Li M, Wang C, Su J, Chen H, Yang D. Genetic dissection of QTL mapping and QTL×water interaction for kernel morphology in wheat. Journal of Triticeae Crops. 2020; 40(8): 906–914. https://doi.org/10.7606/j.issn.1009-1041.2020.08.02.
9. Kumari S, Jaiswal V, Mishra V, Paliwal R, Balyan H, Gupta P. QTL mapping for some grain traits in bread wheat (Triticum aestivum L.). Physiology and Molecular Biology of Plants. 2018; 24(5): 909–920. https://doi.org/10.1007/s12298-018-0552-1.
10. Li M, Yang R, Li Y, Cui G, Wang Z, Xi Y, Liu S. QTL analysis of kernel characteristics using a recombinant inbred lines (RILs) population derived from the cross of Triticum polonicum L. and Triticum aestivum L. line "Zhong 13". Journal of Triticeae Crops. 2012; 32: 813–819.
11. Li M, Wang Z, Liang Z, Shen W, Sun F, Xi Y, Liu S. Quantitative trait loci analysis for kernel-related characteristics in common wheat (Triticum aestivum L.). Crop Science. 2015; 55(4): 485–1493. https://doi.org/10.2135/cropsci2014.09.0616.
12. Li Q, Ma S, Wang Z, Shi X, Bi X, Chen X, Zhang G. Locating the quantitative trait loci (QTL) of wheat yield-related traits based on SRAP markers. Acta Agriculturae Boreali-Sinica. 2012; 27(5): 72–79. https://doi.org/10.3969/j.issn.1000-7091.2012.05.015.
13. Li Q, Zhang Y, Liu T, Wang F, Liu K, Chen J, Tian J. Genetic analysis of kernel weight and kernel size in wheat (Triticum aestivum L.) using unconditional and conditional QTL mapping. Molecular Breeding. 2015; 35: 1–15. https://doi.org/10.1007/s11032-015-0384-4.
14. Li W, Liu B, Peng T, Yuan Q, Han X, Tian J. Detection of QTL for Kernel Weight, Grain Size, and Grain Hardness in Wheat Using DH and Immortalized F2 Population. Scientia Agricultura Sinica. 2012; 45(17): 3453–3462. https://doi.org/10.3864/j.issn.0578-1752.2012.17.001.
15. Manickavelu A, Kawaura K, Imamura H, Mori M, Ogihara Y. Molecular mapping of quantitative trait loci for domestication traits and β-glucan content in a wheat recombinant inbred line population. Euphytica. 2011; 177: 179–190. https://doi.org/10.1007/s10681-010-0217-9.
16. Ma Y, Chen G, Zhang L, Liu Y, Liu D, Wang J, Pu Z, Zhang L, Lan X, Wei Y, Liu C, Zheng Y. QTL Mapping for Important Agronomic Traits in Synthetic Hexaploid Wheat Derived from Aegiliops tauschii ssp. tauschii. Journal of Integrative Agriculture. 2014; 13: 1835–1844. https://doi.org/10.1016/S2095-3119(13)60655-3.
17. Prashant R, Kadoo N, Desale C, Kore P, Dhaliwal HS, Chhuneja P, Gupta V. Kernel morphometric traits in hexaploid wheat (Triticum aestivum L.) are modulated by intricate QTL × QTL and genotype × environment interactions. Journal of Cereal Science. 2012; 56(2): 432–439. https://doi.org/10.1016/j.jcs.2012.05.010.
18. Yang X, Liang Z, Li H, Shen W, Li M, Xi Y, Wang Z, Liu S. Analysis on genetic model of grain characteristics in common wheat by mixed inheritance model of major genes plus polygenes. Journal of Triticeae Crops. 2013; 33(6): 1119–1127. https://doi.org/10.7606/j.issn.1009-1041.2013.06.009.
19. Ramya P, Chaubal A, Kulkarni K, Gupta L, Kadoo N, Dhaliwal HS, Chhuneja P, Lagu M, Gupta V. QTL mapping of 1000-kernel weight, kernel length, and kernel width in bread wheat (Triticum aestivum L.). Journal of Applied Genetics. 2010; 51(4): 421–429. https://doi.org/10.1007/BF03208872.
20. Su Q, Zhang X, Zhang W, Zhang N, Song L, Liu L, Xue X, Liu G, Liu J, Meng D, Zhi L, Ji J, Zhao X, Yang C, Tong Y, Liu Z, Li J. QTL Detection for Kernel Size and Weight in Bread Wheat (Triticum aestivum L.) Using a High-Density SNP and SSR-Based Linkage Map. Frontiers in Plant Science. 2018; 9: 1–13. https://doi.org/10.3389/fpls.2018.01484.
21. Sun X, Wu K, Zhao Y, Kong F, Han G, Jiang H, Huang X, Li R, Wang H, Li S. QTL analysis of kernel shape and weight using recombinant inbred lines in wheat. Euphytica. 2009; 165(3): 615–624. https://doi.org/10.1007/s10681-008-9794-2.
22. Wang R, Zhang X, Wu L, Wang R, Lin H, You G, Yan C, Xiao S. QTL Analysis of Grain Size and Related Traits in Winter Wheat Under Different Ecological Environments. Scientia Agricultura Sinica, 2009; 42: 398–407. https://doi.org/10.3864/j.issn.0578-1752.2009.02.003.
23. Wu Q, Chen Y, Zhou S, Fu L, Chen J, Xiao Y, Zhan D, Yang S, Zhao X, Cui Y, Zhang D, Liang Y, Wang Z, Xie J, Qin J, Wang G, Li D, Huang Y, Yu M, Liu Z. High-density genetic linkage map construction and QTL mapping of grain shape and size in the wheat population Yanda1817 x Beinong6. PLoS ONE. 2015; 10(2): 1–17. https://doi.org/10.1371/journal.pone.0118144.
24. Xiao Y, He S, Yan J, Zhang Y, Zhang Y, Wu Y, Xia X, Tian J, Ji W, He Z. Molecular mapping of quantitative trait loci for kernel morphology traits in a non-1BL.1RS1BL.1RS wheat cross. Crop and Pasture Science. 2011; 62(8): 625–638. https://doi.org/10.1071/CP11037.
25. Xie Q, Sparkes D. Dissecting the trade-off of grain number and size in wheat. Planta. 2021; 254(3). https://doi.org/10.1007/s00425-021-03658-5.
26. Xin F, Zhu T, Wei S, Han Y, Zhao Y, Zhang D, Ma L, Ding Q. QTL Mapping of Kernel Traits and Validation of a Major QTL for Kernel Length-Width Ratio Using SNP and Bulked Segregant Analysis in Wheat. Scientific Reports. 2020; 10(1): 1–12. https://doi.org/10.1038/s41598-019-56979-7.
28. Yan J, Zhang L, Wang X, Xue W, Yang Z, Chen J. QTL mapping of yield-related traits in durum wheat×wild emmer wheat RIL population. Journal of Shandong Agricultural University (Naturel Scisence). 2011; 42(2): 163–171. https://doi.org/10.3969/j.issn.1000-2324.2011.02.001.
29. Yan L, Liang F, Xu H, Zhang X, Zhai H, Sun Q, Ni Z. Identification of QTL for grain size and shape on the D genome of natural and synthetic allohexaploid wheats with near-identical AABB genomes. Frontiers in Plant Science. 2017; 8: 1–14. https://doi.org/10.3389/fpls.2017.01705.
30. Zhang G, Wang Y, Guo Y, Zhao Y, Kong F, Li S. Characterization and mapping of QTLs on chromosome 2D for grain size and yield traits using a mutant line induced by EMS in wheat. Crop Journal. 2015; 3(2): 135–144. https://doi.org/10.1016/j.cj.2014.11.002.
31. Zhou X, Ma J, Luo W, Jiang Y, Sun M, Yang Y, Jiang Q, Liu Y, Chen G, Wei Y, Zhen Y, Lan X. QTL mapping for kernel morphology traits of tibetan semi-wild wheat. Journal of Triticeae Crops. 2016; 36(1): 27–35. https://doi.org/10.7606/j.issn.1009-1041.2016.01.04.
32. Kumar A, Mantovani E, Seetan R, Soltani A, Echeverry‐Solarte M, Jain S, Simsek S, Doehlert D, Alamri M, Elias E, Kianian S, Mergoum M. Dissection of Genetic Factors underlying Wheat Kernel Shape and Size in an Elite × Nonadapted Cross using a High Density SNP Linkage Map. The Plant Genome. 2016; 9(1): 1–22. https://doi.org/10.3835/plantgenome2015.09.0081.
33. Chen W, Sun D, Yan X, Li R, Wang S, Shi Y, Jing R. QTL analysis of wheat kernel traits, and genetic effects of qKW-6A on kernel width. Euphytica. 2019; 215(2): 1-13.https://doi.org/10.1007/s10681-018-2333-x.
34. Yu M, Zhao L, Guo H, Gu J, Li J, Xie Y, Zhao S, Liu L. QTL mapping for kernel traits in wheat. Journal of Triticeae Crops. 2014; 34, 1029–1035.

## Sheet: Table S5
Table S5 MQTLs for kernel size-related traits identified in this study
MQTL	Position	Flanking Markers	95% CI (cM)	Physical Interval	Physical Distance (Mb)	Initial QTL
MQTL1B.1	142.29	Xbarc131-Tdurum_contig8840_575	2.04	73363725-654027223	580.66	15
MQTL1B.2	159.65	XksuE18-Xbcd340	2.35	32775998-100146119	67.37	4
MQTL1B.3	167.49	Xrz166-Xcdo1340	2.63	61668141-94831794	33.16	3
MQTL1B.4	171.94	Xbarc156-Excalibur_c14102_459	0.92	548723003-586306031	37.58	5
MQTL1B.5	186.31	Xbcd386-Xwmc213	2.28	336205666-381721249	45.52	10
MQTL1B.6	197.88	XwPt-3566-Xpsr162	1.28	535706984-576219705	40.51	10
MQTL1B.7	207.9	Xwmc85a-XwPt-6975	8.57	328936587-632911927	303.98	3
MQTL1D.1	28.97	Xpsr168-Xbcd1661	3.56	122540828-270393594	147.85	3
MQTL1D.2	59.1	RAC875_c10925_1887-Xbarc149	5.35	2224692-4151748	1.93	6
MQTL1D.3	69.99	Xcfd61-Xcfd58	1.03	15414921-122620975	107.21	4
MQTL1D.4	124.74	Xcfd19-XwPt-3743	4.93	329723603-411703609	81.98	3
MQTL1D.5	128.84	Xwmc36-BS00040568_51	0.76	70526261-435928256	365.4	3
MQTL1D.6	138.13	Xgpw2118-Xgpw357	0.59	5549705-391676713	386.13	4
MQTL2A.1	47.13	XwPt-6158-XwPt-6148	2.94	118368909-203868417	85.5	7
MQTL2A.2	81.62	XwPt-7285-Ku_c1292_2572053	1.25	31920612-45120272	13.2	9
MQTL2A.3	93.49	Tdurum_contig560_239-XwPt-5251	1.38	72382644-500029547	427.65	10
MQTL2A.4	107.32	Xbarc204-Tdurum_contig30201_63	1.16	675441124-767944487	92.5	4
MQTL2A.5	133.09	Xgpw7399-Xwmc190	0.42	58994359-189626457	130.63	18
MQTL3D.1	34.48	Xcfd141-Xcfd79a	7.07	7317671-13169186	5.85	3
MQTL3D.2	89.43	Xgwm664-XwPt-730660	3.84	512971491-562384422	49.41	5
MQTL4A.1	50.76	wsnp_Ex_c10527_17198865-BobWhite_c17260_218	0.96	115570013-148758152	33.19	4
MQTL4A.2	85.97	BS00068243_51-IACX2890	7.34	603066946-605659570	2.59	3
MQTL4A.3	122.17	Ex_c24443_33688235-Xpsr1316	4.31	544891604-610725861	65.83	3
MQTL4A.4	159.97	XwPt-6330-wsnp_Ex_c26740_35969367	2.2	625546045-666151017	40.6	7
MQTL4A.5	183.13	Ku_c8391_14261321-BS00080927_51	7.77	647212815-702039471	54.83	6
MQTL4A.6	218.33	XwPt-8167b-Ex_c16814_25373602	16.72	710051063-713522136	3.47	4
MQTL4A.7	238.6	XwPt-4424-XwPt-4680	1.32	559211863-743139194	183.93	4
MQTL5B.1	91.79	XwPt-5175-Excalibur_c5329_1335	1.49	44979855-580686304	535.71	14
MQTL5B.2	110.75	Excalibur_c10669_143-Xgwm274	1.63	58563916-173006641	114.44	7
MQTL5B.3	123.02	XwPt-3569b-Xgwm247	0.23	148498156-622061579	473.56	13
MQTL5B.4	131.45	Xwmc745-Xcfd2	3.6	65137790-246286813	181.15	10
MQTL5B.5	143.63	IAAV1016-TA002735-0323	1.45	536680977-642835869	106.15	6
MQTL5B.6	236.82	Xbarc69-XwPt-9504	0.21	170059262-663916481	493.86	11
MQTL5D.1	60.09	Xgwm190-Xcwem40	4.32	8746873-136349377	127.6	2
MQTL5D.2	116.45	XwPt-730457-Xcfd8	1.72	78505880-396417785	317.91	10
MQTL6B.1	153.07	Xcfd13b-Ex_c5731_10066430	2.94	34217980-504586282	470.37	10
MQTL6B.2	156.05	Xcdo507b-RFL_Contig5037_1482	2.13	556488376-680310576	123.82	1
MQTL6B.3	164.23	XwPt-0397-XwPt-8508	2.2	29126257-646241567	617.12	1
MQTL6B.4	177.55	Xbarc24-TA005327-0480	1.23	656193549-690730616	34.54	8
MQTL6B.5	191.07	XwPt-9930-Kukri_rep_c101126_469	3.6	699887346-705757553	5.87	9
MQTL7A.1	171.76	Xbarc1034-XwPt-1163	3.15	180374458-311919876	131.55	10
MQTL7A.2	197.29	Kukri_c67076_479-BS00021657_51	7.07	264847349-672031983	407.18	2
MQTL7A.3	231.23	Ex_c6196_971-wsnp_RFL_Contig2136_1423367	2.82	92892096-670278986	577.39	6
MQTL7A.4	242.25	Tdurum_contig11862_341-Xwmc65	0.4	260031272-452063113	192.03	3
MQTL7A.5	281.75	XwPt-744715-GENE-4442_187	0.8	83245709-692345812	609.1	3
MQTL7A.6	368.56	BobWhite_c13400_229-XwPt-2501	72.64	705127000-734070631	28.94	2
MQTL7B.1	43.27	XwPt-8920b-Jagger_c3075_99	4.12	831011-3336782	2.51	5
MQTL7B.2	108.86	Xgwm540-Ex_c52527_56097039	2.82	141847674-393314447	251.47	4
MQTL7B.3	139.09	Xwmc51-XwPt-6162	5.1	630174229-644299892	14.13	6
MQTL7B.4	149.56	Kukri_c50071_1084-Excalibur_c21739_688	2.26	632490355-632491898	1.54 Kb	5
MQTL7B.5	159.79	XwPt-7887-BS00085556_51	3.74	678363979-678635351	0.27	7
MQTL7B.6	186.34	CAP11_c8077_69-BS00063641_51	2.62	702455024-702528934	0.07	3
MQTL7B.7	212.72	XwPt-7891-RFL_Contig3338_278	0.51	708469063-741999849	33.53	5
MQTL7D.1	131.23	Xgwm350-wsnp_Ex_c9813_16193536	7.87	3905260-90621206	86.72	5
MQTL7D.2	235.37	Stb5-XksuA1a	6.2	96468569-104352616	7.88	6
MQTL7D.3	252.34	Xcfa2174-Xwmc42	3.25	112117668-139099735	26.98	6
MQTL7D.4	283.62	Xgwm121-Xwmc150	4.34	149994144-229499085	79.5	4
MQTL7D.5	300.15	Xbarc105-Xgpw334	7.18	75017574-562445884	487.43	2
The bold type indicated the promosing MQTLs to be exploited in breeding programs for the genetic improvement of kernel size-related traits.

## Sheet: Table S6
Table S6 The information of candidate genes predicted within seven key intervals for stable QTLs and QTL clusters underlying kernel traits
MQTL	Chromosome	Physical interval (bp)	Physical position		Gene	Gene function annotation
			Start (bp)	End (bp)
MQTL1D.2	1D	2224692-4151748	2218794	2230403	TraesCS1D02G004900	Paired amphipathic helix protein Sin3
MQTL1D.2	1D	2224692-4151748	2390537	2394405	TraesCS1D02G004100LC	Protein kinase domain
MQTL1D.2	1D	2224692-4151748	2421296	2421730	TraesCS1D02G004200LC	Endonuclease/exonuclease/phosphatase
MQTL1D.2	1D	2224692-4151748	2427616	2430158	TraesCS1D02G004300LC	Zinc finger MYM-type-like protein
MQTL1D.2	1D	2224692-4151748	2430232	2434468	TraesCS1D02G004400LC	Protein kinase domain
MQTL1D.2	1D	2224692-4151748	2436388	2448831	TraesCS1D02G005000	Protein kinase domain
MQTL1D.2	1D	2224692-4151748	2459101	2461044	TraesCS1D02G005100	Protein kinase domain
MQTL1D.2	1D	2224692-4151748	2468055	2468378	TraesCS1D02G004500LC	Retrotransposon protein
MQTL1D.2	1D	2224692-4151748	2468742	2472416	TraesCS1D02G005200	Glycosyltransferase-like KOBITO 1
MQTL1D.2	1D	2224692-4151748	2481491	2481670	TraesCS1D02G004600LC	GPI mannosyltransferase 1
MQTL1D.2	1D	2224692-4151748	2482644	2488585	TraesCS1D02G005300	Disease resistance protein (TIR-NBS-LRR class)
MQTL1D.2	1D	2224692-4151748	2495880	2499659	TraesCS1D02G005400	Disease resistance protein (TIR-NBS-LRR class)
MQTL1D.2	1D	2224692-4151748	2505660	2509566	TraesCS1D02G005500	GDSL-like Lipase/Acylhydrolase
MQTL1D.2	1D	2224692-4151748	2515770	2516297	TraesCS1D02G004700LC	UDP-N-acetylglucosamine--N-acetylmuramyl-(pentapeptide) pyrophosphoryl-undecaprenol N-acetylglucosamine transferase
MQTL1D.2	1D	2224692-4151748	2516670	2517788	TraesCS1D02G005600	Transmembrane protein
MQTL1D.2	1D	2224692-4151748	2586759	2588959	TraesCS1D02G005700	Alpha/beta-hydrolase superfamily protein
MQTL1D.2	1D	2224692-4151748	2637471	2637782	TraesCS1D02G004800LC	Coatomer subunit beta
MQTL1D.2	1D	2224692-4151748	2671374	2672014	TraesCS1D02G005800	Mitochondrial ATPase inhibitor
MQTL1D.2	1D	2224692-4151748	2684198	2686679	TraesCS1D02G005900	Disease resistance protein (NBS-LRR class) family
MQTL1D.2	1D	2224692-4151748	2686653	2695730	TraesCS1D02G004900LC	Leucine-rich repeat (LRR) family protein
MQTL1D.2	1D	2224692-4151748	2690347	2690520	TraesCS1D02G005000LC	Cyst nematode resistance protein-like
MQTL1D.2	1D	2224692-4151748	2693230	2693454	TraesCS1D02G005100LC	Endonuclease/exonuclease/phosphatase
MQTL1D.2	1D	2224692-4151748	2716952	2719525	TraesCS1D02G006000	NBS-LRR-like resistance protein
MQTL1D.2	1D	2224692-4151748	2719607	2721245	TraesCS1D02G005200LC	Disease resistance protein RPP13
MQTL1D.2	1D	2224692-4151748	2729372	2730193	TraesCS1D02G005300LC	Transposon Ty3-G Gag-Pol polyprotein
MQTL1D.2	1D	2224692-4151748	2736030	2736563	TraesCS1D02G005400LC	BTB/POZ domain
MQTL1D.2	1D	2224692-4151748	2763286	2763927	TraesCS1D02G005500LC	Helitron helicase-like domain
MQTL1D.2	1D	2224692-4151748	2771225	2771905	TraesCS1D02G006100	Winged helix-turn-helix DNA-binding domain
MQTL1D.2	1D	2224692-4151748	2881608	2882279	TraesCS1D02G006200	Gag-Pol polyprotein
MQTL1D.2	1D	2224692-4151748	2882512	2883051	TraesCS1D02G005600LC	Protein FAR1-RELATED SEQUENCE 5
MQTL1D.2	1D	2224692-4151748	2883167	2883763	TraesCS1D02G005700LC	FAR1 DNA binding domain
MQTL1D.2	1D	2224692-4151748	2885486	2888794	TraesCS1D02G006300	Transposon protein
MQTL1D.2	1D	2224692-4151748	3078095	3078454	TraesCS1D02G005800LC	Transposon protein
MQTL1D.2	1D	2224692-4151748	3079059	3079382	TraesCS1D02G005900LC	Transposon protein
MQTL1D.2	1D	2224692-4151748	3080477	3081364	TraesCS1D02G006000LC	Transposase-associated domain
MQTL1D.2	1D	2224692-4151748	3115190	3116535	TraesCS1D02G006400	Plant disease resistance response protein
MQTL1D.2	1D	2224692-4151748	3148399	3149055	TraesCS1D02G006100LC	Powdery mildew resistance protein Pm3
MQTL1D.2	1D	2224692-4151748	3171690	3172307	TraesCS1D02G006200LC	Reverse transcriptase zinc-binding domain
MQTL1D.2	1D	2224692-4151748	3175971	3180415	TraesCS1D02G006500	Pm3-like disease resistance protein
MQTL1D.2	1D	2224692-4151748	3227928	3229569	TraesCS1D02G006600	Jacalin-like lectin domain
MQTL1D.2	1D	2224692-4151748	3233304	3233708	TraesCS1D02G006700	RNA-directed DNA polymerase (Reverse transcriptase)
MQTL1D.2	1D	2224692-4151748	3239633	3239932	TraesCS1D02G006300LC	Queuine tRNA-ribosyltransferase
MQTL1D.2	1D	2224692-4151748	3239966	3240640	TraesCS1D02G006400LC	Gag-polypeptide of LTR copia-type
MQTL1D.2	1D	2224692-4151748	3390394	3390825	TraesCS1D02G006500LC	Transposon Ty3-G Gag-Pol polyprotein
MQTL1D.2	1D	2224692-4151748	3398366	3398797	TraesCS1D02G006600LC	Transposon Ty3-G Gag-Pol polyprotein
MQTL1D.2	1D	2224692-4151748	3401654	3402085	TraesCS1D02G006700LC	Transposon Ty3-G Gag-Pol polyprotein
MQTL1D.2	1D	2224692-4151748	3425601	3429847	TraesCS1D02G006800	NBS-LRR-like resistance protein
MQTL1D.2	1D	2224692-4151748	3433177	3436773	TraesCS1D02G006800LC	Respiratory burst oxidase-like protein
MQTL1D.2	1D	2224692-4151748	3451098	3451460	TraesCS1D02G006900LC	Apolipoprotein A-I
MQTL1D.2	1D	2224692-4151748	3452071	3452708	TraesCS1D02G006900	S-locus lectin protein kinase family protein
MQTL1D.2	1D	2224692-4151748	3465945	3466406	TraesCS1D02G007000	S-locus lectin protein kinase family protein
MQTL1D.2	1D	2224692-4151748	3471467	3473536	TraesCS1D02G007100	Fatty acid hydroxylase
MQTL1D.2	1D	2224692-4151748	3477390	3479379	TraesCS1D02G007000LC	Flavin-binding monooxygenase-like
MQTL1D.2	1D	2224692-4151748	3507119	3508488	TraesCS1D02G007100LC	Flavin monooxygenase-like
MQTL1D.2	1D	2224692-4151748	3514674	3517975	TraesCS1D02G007200LC	Cytochrome P450
MQTL1D.2	1D	2224692-4151748	3518138	3521531	TraesCS1D02G007300LC	Resistance protein
MQTL1D.2	1D	2224692-4151748	3524081	3524572	TraesCS1D02G007400LC	RNA-binding (RRM/RBD/RNP motifs) family protein
MQTL1D.2	1D	2224692-4151748	3581364	3582601	TraesCS1D02G007200	Plant disease resistance response protein
MQTL1D.2	1D	2224692-4151748	3588809	3589442	TraesCS1D02G007500LC	Plant disease resistance response protein
MQTL1D.2	1D	2224692-4151748	3614599	3615851	TraesCS1D02G007300	Jacalin-like lectin domain
MQTL1D.2	1D	2224692-4151748	3709543	3710563	TraesCS1D02G007400	Gliadin/LMW glutenin
MQTL1D.2	1D	2224692-4151748	3736790	3738342	TraesCS1D02G007500	Plant disease resistance response protein
MQTL1D.2	1D	2224692-4151748	3767162	3767368	TraesCS1D02G007600LC	DnaJ-class molecular chaperone
MQTL1D.2	1D	2224692-4151748	3801823	3802264	TraesCS1D02G007600	Protein B602L
MQTL1D.2	1D	2224692-4151748	3825703	3826297	TraesCS1D02G007700LC	Gliadin/LMW glutenin
MQTL1D.2	1D	2224692-4151748	3878351	3878713	TraesCS1D02G007800LC	Retrotransposon protein
MQTL1D.2	1D	2224692-4151748	3882252	3882728	TraesCS1D02G007900LC	Retrovirus-related Pol polyprotein from transposon TNT 1-94
MQTL1D.2	1D	2224692-4151748	3954622	3958489	TraesCS1D02G007700	DJ-1/PfpI family
MQTL1D.2	1D	2224692-4151748	3961444	3964988	TraesCS1D02G007800	Ankyrin repeat family protein
MQTL1D.2	1D	2224692-4151748	3968895	3969443	TraesCS1D02G007900	MICOS complex subunit Mic25
MQTL1D.2	1D	2224692-4151748	3970614	3975125	TraesCS1D02G008000	Pm3-like disease resistance protein
MQTL1D.2	1D	2224692-4151748	3979519	3979986	TraesCS1D02G008000LC	Maize chloroplast splicing factor-like protein
MQTL1D.2	1D	2224692-4151748	3980162	3981562	TraesCS1D02G008100LC	Phosphatidylinositol 3-kinase
MQTL1D.2	1D	2224692-4151748	4059149	4060947	TraesCS1D02G008200LC	Protein of unknown function DUF2045
MQTL1D.2	1D	2224692-4151748	4081074	4082357	TraesCS1D02G008100	5-bisphosphate 3-kinase catalytic subunit alpha isoform
MQTL2A.2	2A	31920612-45120272	31938086	31939126	TraesCS2A02G064400LC	Protein kinase domain
MQTL2A.2	2A	31920612-45120272	31942988	31943332	TraesCS2A02G064500LC	Glutaredoxin active site
MQTL2A.2	2A	31920612-45120272	31952726	31959926	TraesCS2A02G071800	Wall-associated receptor kinase galacturonan-binding
MQTL2A.2	2A	31920612-45120272	31970517	31979047	TraesCS2A02G071900	Wall-associated receptor kinase galacturonan-binding
MQTL2A.2	2A	31920612-45120272	31981894	31985337	TraesCS2A02G072000	Vacuolar protein sorting-associated protein 33-like protein
MQTL2A.2	2A	31920612-45120272	31986592	31987137	TraesCS2A02G064600LC	Trigger factor
MQTL2A.2	2A	31920612-45120272	31987532	32003445	TraesCS2A02G064700LC	Ribosomal RNA methyltransferase FtsJ domain
MQTL2A.2	2A	31920612-45120272	32007885	32008584	TraesCS2A02G064800LC	rRNA N-glycosidase
MQTL2A.2	2A	31920612-45120272	32026318	32028546	TraesCS2A02G072100	Phosphorelay signal transduction system
MQTL2A.2	2A	31920612-45120272	32092745	32093477	TraesCS2A02G072200	Phosphorelay signal transduction system
MQTL2A.2	2A	31920612-45120272	32100228	32100769	TraesCS2A02G072300	Phosphorelay signal transduction system
MQTL2A.2	2A	31920612-45120272	32115910	32116683	TraesCS2A02G064900LC	E3 ubiquitin-protein ligase SINA-like 10
MQTL2A.2	2A	31920612-45120272	32127790	32128233	TraesCS2A02G065000LC	DNA-directed RNA polymerase subunit
MQTL2A.2	2A	31920612-45120272	32129032	32129695	TraesCS2A02G065100LC	AP2/B3-like transcriptional factor family protein
MQTL2A.2	2A	31920612-45120272	32132719	32133174	TraesCS2A02G065200LC	Nucleic acid binding
MQTL2A.2	2A	31920612-45120272	32133937	32134395	TraesCS2A02G065300LC	Protein FAR1-RELATED SEQUENCE 5
MQTL2A.2	2A	31920612-45120272	32139679	32143141	TraesCS2A02G072400	Chloroplastic
MQTL2A.2	2A	31920612-45120272	32144849	32156738	TraesCS2A02G072500	Chloroplastic
MQTL2A.2	2A	31920612-45120272	32230595	32231914	TraesCS2A02G072600	3'-N-debenzoyl-2'-deoxytaxol N-benzoyltransferase
MQTL2A.2	2A	31920612-45120272	32266802	32272524	TraesCS2A02G072700	DNA/RNA helicase protein
MQTL2A.2	2A	31920612-45120272	32290692	32290934	TraesCS2A02G065400LC	LINE-1 reverse transcriptase isogeny
MQTL2A.2	2A	31920612-45120272	32290956	32291588	TraesCS2A02G065500LC	Retrotransposon protein
MQTL2A.2	2A	31920612-45120272	37862326	37863526	TraesCS2A02G082700	F-box family protein
MQTL2A.2	2A	31920612-45120272	37949302	37954480	TraesCS2A02G082800	F-box family protein
MQTL2A.2	2A	31920612-45120272	37969435	37971139	TraesCS2A02G082900	F-box family protein
MQTL2A.2	2A	31920612-45120272	38218064	38220520	TraesCS2A02G083000	Elongation factor 1-alpha
MQTL2A.2	2A	31920612-45120272	38299127	38299348	TraesCS2A02G083100	DNA-directed RNA polymerase subunit beta
MQTL2A.2	2A	31920612-45120272	38299803	38300000	TraesCS2A02G083200	Chaperone protein DnaK
MQTL2A.2	2A	31920612-45120272	38304986	38306906	TraesCS2A02G083300	Elongation factor 1-alpha
MQTL2A.2	2A	31920612-45120272	38309364	38314205	TraesCS2A02G083400	Yellow stripe-like transporter 12
MQTL2A.2	2A	31920612-45120272	38309395	38309586	TraesCS2A02G083500	Carbon storage regulator homolog
MQTL2A.2	2A	31920612-45120272	38315039	38319602	TraesCS2A02G076300LC	DNA polymerase kappa
MQTL2A.2	2A	31920612-45120272	38317422	38317682	TraesCS2A02G076400LC	Transposase
MQTL2A.2	2A	31920612-45120272	38317902	38318078	TraesCS2A02G076500LC	Transposon protein
MQTL2A.2	2A	31920612-45120272	38321653	38324840	TraesCS2A02G083600	Mlo-related protein
MQTL2A.2	2A	31920612-45120272	38329720	38332740	TraesCS2A02G083700	Mlo-related protein
MQTL2A.2	2A	31920612-45120272	38340507	38348477	TraesCS2A02G083800	F-box family protein
MQTL2A.2	2A	31920612-45120272	38358283	38376191	TraesCS2A02G076600LC	GRF zinc finger family protein
MQTL2A.2	2A	31920612-45120272	38490262	38490831	TraesCS2A02G076700LC	Pol polyprotein
MQTL2A.2	2A	31920612-45120272	38515283	38516557	TraesCS2A02G083900	Plant peroxidase
MQTL2A.2	2A	31920612-45120272	38527098	38528299	TraesCS2A02G076800LC	Structural maintenance of chromosomes protein 3
MQTL2A.2	2A	31920612-45120272	38530645	38531160	TraesCS2A02G076900LC	Ribonuclease H-like superfamily protein
MQTL2A.2	2A	31920612-45120272	38534891	38538475	TraesCS2A02G084000	Phosphoinositide phospholipase C
MQTL2A.2	2A	31920612-45120272	38552656	38553207	TraesCS2A02G077000LC	UDP-3-O-acyl-N-acetylglucosamine deacetylase
MQTL2A.2	2A	31920612-45120272	38554181	38554567	TraesCS2A02G077100LC	DNA-directed RNA polymerase subunit A'
MQTL2A.2	2A	31920612-45120272	38554582	38555494	TraesCS2A02G077200LC	Proteolysis
MQTL2A.2	2A	31920612-45120272	38569840	38571114	TraesCS2A02G084100	Plant peroxidase
MQTL2A.2	2A	31920612-45120272	38592002	38592256	TraesCS2A02G077300LC	Calcium-binding EF hand family protein
MQTL2A.2	2A	31920612-45120272	38593301	38602825	TraesCS2A02G084200	Armadillo-like helical
MQTL2A.2	2A	31920612-45120272	38613166	38614506	TraesCS2A02G084300	Eukaryotic aspartyl protease family protein
MQTL2A.2	2A	31920612-45120272	38755041	38755745	TraesCS2A02G084400	D-ribose-binding periplasmic
MQTL2A.2	2A	31920612-45120272	38812159	38812888	TraesCS2A02G084500	D-ribose-binding periplasmic
MQTL2A.2	2A	31920612-45120272	38826884	38827708	TraesCS2A02G077400LC	Endonuclease/exonuclease/phosphatase
MQTL2A.2	2A	31920612-45120272	38878969	38879744	TraesCS2A02G084600	D-ribose-binding periplasmic
MQTL2A.2	2A	31920612-45120272	38908637	38909362	TraesCS2A02G084700	D-ribose-binding periplasmic
MQTL2A.2	2A	31920612-45120272	38912702	38915537	TraesCS2A02G084800	Fatty acid desaturase domain
MQTL2A.2	2A	31920612-45120272	38965042	38968335	TraesCS2A02G084900	DnaJ domain
MQTL2A.2	2A	31920612-45120272	38970571	38970979	TraesCS2A02G077500LC	Acetyltransferase component of pyruvate dehydrogenase complex
MQTL2A.2	2A	31920612-45120272	38971989	38982152	TraesCS2A02G085000	Synaptobrevin
MQTL2A.2	2A	31920612-45120272	39006939	39009291	TraesCS2A02G085100	RING/FYVE/PHD zinc finger protein
MQTL2A.2	2A	31920612-45120272	39113590	39113982	TraesCS2A02G077600LC	Protein FAR1-RELATED SEQUENCE 5
MQTL2A.2	2A	31920612-45120272	39155985	39158454	TraesCS2A02G077700LC	Domain of unknown function DUF1618
MQTL2A.2	2A	31920612-45120272	39179710	39181226	TraesCS2A02G077800LC	En/Spm sub-class
MQTL2A.2	2A	31920612-45120272	39196913	39197130	TraesCS2A02G077900LC	S-adenosyl-L-methionine-dependent methyltransferases superfamily protein
MQTL2A.2	2A	31920612-45120272	39229712	39229990	TraesCS2A02G078000LC	Endonuclease/exonuclease/phosphatase family protein
MQTL2A.2	2A	31920612-45120272	39255428	39255844	TraesCS2A02G078100LC	Transducin/WD40 repeat-like superfamily protein
MQTL2A.2	2A	31920612-45120272	39307283	39308083	TraesCS2A02G085200	Phosphoglucosamine mutase
MQTL2A.2	2A	31920612-45120272	39310993	39311811	TraesCS2A02G085300	Galactose oxidase/kelch repeat superfamily protein
MQTL2A.2	2A	31920612-45120272	39332459	39332886	TraesCS2A02G078200LC	Retrovirus-related Pol polyprotein from transposon TNT 1-94
MQTL2A.2	2A	31920612-45120272	39348215	39349568	TraesCS2A02G078300LC	Retrovirus-related Pol polyprotein from transposon TNT 1-94
MQTL2A.2	2A	31920612-45120272	39355676	39356335	TraesCS2A02G085400	Transducin/WD40 repeat-like superfamily protein
MQTL2A.2	2A	31920612-45120272	39359216	39360376	TraesCS2A02G078400LC	Ribonuclease H-like domain
MQTL2A.2	2A	31920612-45120272	39360396	39360905	TraesCS2A02G078500LC	Reverse transcriptase (RNA-dependent DNA polymerase)
MQTL2A.2	2A	31920612-45120272	39360999	39362698	TraesCS2A02G078600LC	GAG-pre-integrase domain
MQTL2A.2	2A	31920612-45120272	39363012	39363722	TraesCS2A02G078700LC	Retrotransposon gag domain
MQTL2A.2	2A	31920612-45120272	39370168	39373834	TraesCS2A02G085500	Regulator of G-protein signaling 3
MQTL2A.2	2A	31920612-45120272	39409493	39410596	TraesCS2A02G085600	Pleckstrin homology domain-containing family A member 8
MQTL2A.2	2A	31920612-45120272	39413452	39414210	TraesCS2A02G085700	Ribosomal RNA small subunit methyltransferase A
MQTL2A.2	2A	31920612-45120272	39415758	39415973	TraesCS2A02G078800LC	Retrotransposon protein
MQTL2A.2	2A	31920612-45120272	39416466	39416735	TraesCS2A02G078900LC	Purple acid phosphatase
MQTL2A.2	2A	31920612-45120272	39445202	39445519	TraesCS2A02G079000LC	PDZ and LIM domain protein 4
MQTL2A.2	2A	31920612-45120272	39446952	39447254	TraesCS2A02G079100LC	NADH-ubiquinone oxidoreductase chain 1
MQTL2A.2	2A	31920612-45120272	39451736	39452737	TraesCS2A02G085800	Homeodomain-like superfamily protein
MQTL2A.2	2A	31920612-45120272	39458468	39458815	TraesCS2A02G085900	Breast cancer type 1 susceptibility protein homolog
MQTL2A.2	2A	31920612-45120272	39460571	39461107	TraesCS2A02G079200LC	Glutathione S-transferase T3
MQTL2A.2	2A	31920612-45120272	39462659	39463226	TraesCS2A02G079300LC	Basic helix-loop-helix (bHLH) DNA-binding superfamily protein
MQTL2A.2	2A	31920612-45120272	39468489	39469364	TraesCS2A02G086000	Plant disease resistance response protein
MQTL2A.2	2A	31920612-45120272	39472182	39472766	TraesCS2A02G086100	Ribonuclease H fold
MQTL2A.2	2A	31920612-45120272	39476198	39477070	TraesCS2A02G079400LC	NAC domain
MQTL2A.2	2A	31920612-45120272	39573563	39574400	TraesCS2A02G086200	Protein FAR1-RELATED SEQUENCE 5
MQTL2A.2	2A	31920612-45120272	39578160	39579657	TraesCS2A02G086300	Transferase family protein
MQTL2A.2	2A	31920612-45120272	39601280	39601591	TraesCS2A02G079500LC	ATP-binding cassette sub-family G member 8
MQTL2A.2	2A	31920612-45120272	39679945	39680400	TraesCS2A02G079600LC	Endonuclease/exonuclease/phosphatase family protein
MQTL2A.2	2A	31920612-45120272	39704402	39709256	TraesCS2A02G086400	AAA+ ATPase domain
MQTL2A.2	2A	31920612-45120272	39711695	39711952	TraesCS2A02G079700LC	Potassium transporter
MQTL2A.2	2A	31920612-45120272	39714567	39716785	TraesCS2A02G079800LC	Potassium transporter
MQTL2A.2	2A	31920612-45120272	39717410	39719496	TraesCS2A02G079900LC	26S protease regulatory subunit
MQTL2A.2	2A	31920612-45120272	39718341	39718667	TraesCS2A02G086500	secE/sec61-gamma protein transport protein
MQTL2A.2	2A	31920612-45120272	39743911	39744221	TraesCS2A02G080000LC	RNA-directed DNA polymerase (Reverse transcriptase)
MQTL2A.2	2A	31920612-45120272	39928137	39928295	TraesCS2A02G080100LC	3-dehydroquinate synthase
MQTL2A.2	2A	31920612-45120272	39949094	39949447	TraesCS2A02G080200LC	Transferase family protein
MQTL2A.2	2A	31920612-45120272	39970224	39970550	TraesCS2A02G080300LC	hAT family C-terminal dimerisation region
MQTL2A.2	2A	31920612-45120272	40225189	40225464	TraesCS2A02G080400LC	DNA binding
MQTL2A.2	2A	31920612-45120272	40315825	40316214	TraesCS2A02G086600	Mitochondrial inner membrane translocase subunit Tim17/Tim22/Tim23/peroxisomal protein PMP24
MQTL2A.2	2A	31920612-45120272	40335164	40337347	TraesCS2A02G080500LC	Ribonuclease H-like domain
MQTL2A.2	2A	31920612-45120272	40340202	40343486	TraesCS2A02G086700	Protein of unknown function DUF594
MQTL2A.2	2A	31920612-45120272	40346924	40347109	TraesCS2A02G080600LC	Myosin family protein with Dil domain-containing protein
MQTL2A.2	2A	31920612-45120272	40373620	40374054	TraesCS2A02G086800	Mitochondrial inner membrane translocase subunit Tim17/Tim22/Tim23/peroxisomal protein PMP24
MQTL2A.2	2A	31920612-45120272	40447698	40447880	TraesCS2A02G080700LC	Ycf15
MQTL2A.2	2A	31920612-45120272	40478529	40479080	TraesCS2A02G080800LC	Reverse transcriptase domain
MQTL2A.2	2A	31920612-45120272	40479292	40479507	TraesCS2A02G080900LC	RNA-directed DNA polymerase (Reverse transcriptase)
MQTL2A.2	2A	31920612-45120272	40495875	40498037	TraesCS2A02G081000LC	Mitochondrial inner membrane translocase subunit Tim17/Tim22/Tim23/peroxisomal protein PMP24
MQTL2A.2	2A	31920612-45120272	40536889	40539964	TraesCS2A02G086900	PMR5 N-terminal domain
MQTL2A.2	2A	31920612-45120272	40539991	40540329	TraesCS2A02G081100LC	Pmr5/Cas1p GDSL/SGNH-like acyl-esterase family protein
MQTL2A.2	2A	31920612-45120272	40541031	40547241	TraesCS2A02G087000	Adenosine/AMP deaminase domain
MQTL2A.2	2A	31920612-45120272	40549363	40549689	TraesCS2A02G081200LC	P-loop containing nucleoside triphosphate hydrolases superfamily protein
MQTL2A.2	2A	31920612-45120272	40550349	40550711	TraesCS2A02G081300LC	Carboxyvinyl-carboxyphosphonate phosphorylmutase
MQTL2A.2	2A	31920612-45120272	40554910	40556082	TraesCS2A02G087100	Catalytic activity
MQTL2A.2	2A	31920612-45120272	40558231	40560924	TraesCS2A02G081400LC	Sec20
MQTL2A.2	2A	31920612-45120272	40594056	40597734	TraesCS2A02G087200	Disease resistance protein (NBS-LRR class) family
MQTL2A.2	2A	31920612-45120272	40620012	40640990	TraesCS2A02G081500LC	Reverse transcriptase-like
MQTL2A.2	2A	31920612-45120272	40762694	40815547	TraesCS2A02G081600LC	GPI ethanolamine phosphate transferase 2
MQTL2A.2	2A	31920612-45120272	40818062	40818459	TraesCS2A02G081700LC	Cysteine/Histidine-rich C1 domain family protein
MQTL2A.2	2A	31920612-45120272	40829521	40830289	TraesCS2A02G087300	SOSS complex subunit B-like protein
MQTL2A.2	2A	31920612-45120272	40832580	40833194	TraesCS2A02G081800LC	En/Spm sub-class
MQTL2A.2	2A	31920612-45120272	40891313	40891771	TraesCS2A02G081900LC	MULE transposase domain
MQTL2A.2	2A	31920612-45120272	40919230	40919688	TraesCS2A02G082000LC	MULE transposase domain
MQTL2A.2	2A	31920612-45120272	40928611	40929000	TraesCS2A02G082100LC	MuDR family transposase
MQTL2A.2	2A	31920612-45120272	40929303	40929974	TraesCS2A02G082200LC	Transposon protein
MQTL2A.2	2A	31920612-45120272	40936333	40936638	TraesCS2A02G082300LC	NADH-ubiquinone oxidoreductase chain 6
MQTL2A.2	2A	31920612-45120272	40956079	40956627	TraesCS2A02G082400LC	Ribonuclease H-like domain
MQTL2A.2	2A	31920612-45120272	40958008	40963327	TraesCS2A02G082500LC	Reverse transcriptase domain
MQTL2A.2	2A	31920612-45120272	41000339	41000978	TraesCS2A02G082600LC	Glutathione S-transferase T3
MQTL2A.2	2A	31920612-45120272	41003999	41006069	TraesCS2A02G082700LC	Transmembrane protein
MQTL2A.2	2A	31920612-45120272	41008196	41009653	TraesCS2A02G082800LC	FAR1 DNA binding domain
MQTL2A.2	2A	31920612-45120272	41009660	41010462	TraesCS2A02G082900LC	FAR1-related sequence protein
MQTL2A.2	2A	31920612-45120272	41011938	41012824	TraesCS2A02G083000LC	Sentrin-specific protease
MQTL2A.2	2A	31920612-45120272	41012964	41014745	TraesCS2A02G083100LC	Sentrin-specific protease 2
MQTL2A.2	2A	31920612-45120272	41034288	41034986	TraesCS2A02G083200LC	Retrotransposon protein
MQTL2A.2	2A	31920612-45120272	41035175	41035888	TraesCS2A02G083300LC	Reverse transcriptase domain
MQTL2A.2	2A	31920612-45120272	41053820	41054387	TraesCS2A02G083400LC	Endonuclease/exonuclease/phosphatase
MQTL2A.2	2A	31920612-45120272	41055107	41055541	TraesCS2A02G083500LC	Retrotransposon protein
MQTL2A.2	2A	31920612-45120272	41061907	41062317	TraesCS2A02G083600LC	Polynucleotidyl transferase
MQTL2A.2	2A	31920612-45120272	41097101	41097453	TraesCS2A02G083700LC	Histone H2A
MQTL2A.2	2A	31920612-45120272	41103418	41104023	TraesCS2A02G087400	MATH/TRAF domain
MQTL2A.2	2A	31920612-45120272	41112431	41113418	TraesCS2A02G083800LC	UPF0273 protein PF1931
MQTL2A.2	2A	31920612-45120272	41150319	41150965	TraesCS2A02G087500	Adenosine monophosphate-protein transferase and cysteine protease IbpA
MQTL2A.2	2A	31920612-45120272	41161356	41162389	TraesCS2A02G083900LC	Zinc finger CCCH domain-containing protein 42
MQTL2A.2	2A	31920612-45120272	41165761	41169124	TraesCS2A02G084000LC	Pyruvate dehydrogenase E1 component subunit beta
MQTL2A.2	2A	31920612-45120272	41172572	41172886	TraesCS2A02G087600	Ribonuclease H-like domain
MQTL2A.2	2A	31920612-45120272	41174199	41175155	TraesCS2A02G084100LC	Reverse transcriptase domain
MQTL2A.2	2A	31920612-45120272	41176377	41176949	TraesCS2A02G084200LC	Endonuclease/exonuclease/phosphatase family protein
MQTL2A.2	2A	31920612-45120272	41208003	41208947	TraesCS2A02G087700	MATH/TRAF domain
MQTL2A.2	2A	31920612-45120272	41209451	41209717	TraesCS2A02G084300LC	Gag-polypeptide of LTR copia-type
MQTL2A.2	2A	31920612-45120272	41210289	41210597	TraesCS2A02G084400LC	Retrovirus-related Pol polyprotein from transposon TNT 1-94
MQTL2A.2	2A	31920612-45120272	41217272	41217574	TraesCS2A02G084500LC	Nuclear poly(a) polymerase
MQTL2A.2	2A	31920612-45120272	41217873	41218854	TraesCS2A02G087800	MATH/TRAF domain
MQTL2A.2	2A	31920612-45120272	41222993	41223709	TraesCS2A02G084600LC	SAC3/GANP/Nin1/mts3/eIF-3 p25 family
MQTL2A.2	2A	31920612-45120272	41225334	41225633	TraesCS2A02G084700LC	Sulfate adenylyltransferase subunit 2
MQTL2A.2	2A	31920612-45120272	41227652	41228248	TraesCS2A02G087900	MATH/TRAF domain
MQTL2A.2	2A	31920612-45120272	41231882	41242852	TraesCS2A02G088000	Importin-beta N-terminal domain
MQTL2A.2	2A	31920612-45120272	41243282	41244825	TraesCS2A02G088100	F-box family protein
MQTL2A.2	2A	31920612-45120272	41462447	41463136	TraesCS2A02G084800LC	Hypersensitive-induced response protein 1
MQTL2A.2	2A	31920612-45120272	41464658	41469484	TraesCS2A02G084900LC	5'-deoxyadenosine deaminase
MQTL2A.2	2A	31920612-45120272	41480115	41480459	TraesCS2A02G085000LC	post-illumination chlorophyll fluorescence increase
MQTL2A.2	2A	31920612-45120272	41480954	41481286	TraesCS2A02G085100LC	Protein FAR1-RELATED SEQUENCE 5
MQTL2A.2	2A	31920612-45120272	41481846	41482312	TraesCS2A02G085200LC	Acyl-CoA N-acyltransferase with RING/FYVE/PHD-type zinc finger protein
MQTL2A.2	2A	31920612-45120272	41594928	41595574	TraesCS2A02G085300LC	Auxin response factor 6
MQTL2A.2	2A	31920612-45120272	41621622	41622560	TraesCS2A02G088200	Protein of unknown function DUF594
MQTL2A.2	2A	31920612-45120272	41625121	41625342	TraesCS2A02G085400LC	Transducin beta-like protein 3
MQTL2A.2	2A	31920612-45120272	41652179	41655428	TraesCS2A02G088300	NmrA-like domain
MQTL2A.2	2A	31920612-45120272	41735073	41741482	TraesCS2A02G085500LC	Myb-related protein 3R-1
MQTL2A.2	2A	31920612-45120272	41755618	41760397	TraesCS2A02G088400	Magnesium ion binding
MQTL2A.2	2A	31920612-45120272	41756066	41756358	TraesCS2A02G085600LC	Basic helix loop helix (bHLH) DNA-binding superfamily protein
MQTL2A.2	2A	31920612-45120272	41917912	41919494	TraesCS2A02G088500	F-box protein family-like
MQTL2A.2	2A	31920612-45120272	41984664	41985304	TraesCS2A02G085700LC	TCP-1/cpn60 chaperonin family protein
MQTL2A.2	2A	31920612-45120272	41992567	41994582	TraesCS2A02G088600	Magnesium ion binding
MQTL2A.2	2A	31920612-45120272	42003976	42004320	TraesCS2A02G088700	Protein kinase domain containing protein
MQTL2A.2	2A	31920612-45120272	42004324	42004845	TraesCS2A02G085800LC	Reverse transcriptase zinc-binding domain
MQTL2A.2	2A	31920612-45120272	42005901	42006209	TraesCS2A02G085900LC	LINE-1 reverse transcriptase
MQTL2A.2	2A	31920612-45120272	42024498	42027834	TraesCS2A02G086000LC	Sulfotransferase domain
MQTL2A.2	2A	31920612-45120272	42152436	42153985	TraesCS2A02G088800	Protein kinase domain
MQTL2A.2	2A	31920612-45120272	42156570	42162130	TraesCS2A02G088900	ThiF family
MQTL2A.2	2A	31920612-45120272	42179473	42179796	TraesCS2A02G086100LC	Alpha/beta-Hydrolases superfamily protein
MQTL2A.2	2A	31920612-45120272	42189963	42194523	TraesCS2A02G086200LC	F-box domain
MQTL2A.2	2A	31920612-45120272	42200259	42200468	TraesCS2A02G086300LC	Mediator of RNA polymerase II transcription subunit 22
MQTL2A.2	2A	31920612-45120272	42200598	42201368	TraesCS2A02G086400LC	Reverse transcriptase zinc-binding domain
MQTL2A.2	2A	31920612-45120272	42201818	42202897	TraesCS2A02G086500LC	Reverse transcriptase domain
MQTL2A.2	2A	31920612-45120272	42212159	42212449	TraesCS2A02G086600LC	Endonuclease/exonuclease/phosphatase
MQTL2A.2	2A	31920612-45120272	42213205	42214457	TraesCS2A02G086700LC	Zinc knuckle family protein
MQTL2A.2	2A	31920612-45120272	42225836	42227162	TraesCS2A02G089000	Xyloglucan endotransglucosylase/hydrolase
MQTL2A.2	2A	31920612-45120272	42309010	42309727	TraesCS2A02G086800LC	RNA-directed DNA polymerase (Reverse transcriptase)
MQTL2A.2	2A	31920612-45120272	42319044	42319421	TraesCS2A02G086900LC	TPX2 (Targeting protein for Xklp2) family protein
MQTL2A.2	2A	31920612-45120272	42319527	42322576	TraesCS2A02G089100	TPX2 (targeting protein for Xklp2) protein family
MQTL2A.2	2A	31920612-45120272	42367034	42367381	TraesCS2A02G087000LC	UDP-glucuronic acid decarboxylase 1
MQTL2A.2	2A	31920612-45120272	42389828	42392707	TraesCS2A02G089200	Histone-lysine N-methyltransferase ASHH2
MQTL2A.2	2A	31920612-45120272	42398352	42402334	TraesCS2A02G087100LC	Eukaryotic translation initiation factor 2 subunit alpha
MQTL2A.2	2A	31920612-45120272	42470945	42476145	TraesCS2A02G089300	Heat shock transcription factor
MQTL2A.2	2A	31920612-45120272	42472621	42473433	TraesCS2A02G087200LC	Reverse transcriptase zinc-binding domain
MQTL2A.2	2A	31920612-45120272	42491998	42492351	TraesCS2A02G087300LC	30S ribosomal protein S10
MQTL2A.2	2A	31920612-45120272	42494664	42495524	TraesCS2A02G089400	Polyketide cyclase / dehydrase and lipid transport
MQTL2A.2	2A	31920612-45120272	42603624	42603935	TraesCS2A02G087400LC	DNA damage-binding protein 1
MQTL2A.2	2A	31920612-45120272	42700217	42700537	TraesCS2A02G087500LC	UDP-N-acetylglucosamine 1-carboxyvinyltransferase
MQTL2A.2	2A	31920612-45120272	42704037	42710045	TraesCS2A02G089500	ATP binding
MQTL2A.2	2A	31920612-45120272	42719866	42721341	TraesCS2A02G089600	Methyltransferase FkbM
MQTL2A.2	2A	31920612-45120272	42772719	42772862	TraesCS2A02G089700	Photosystem II PsbJ
MQTL2A.2	2A	31920612-45120272	42773041	42773352	TraesCS2A02G087600LC	Chloroplastic
MQTL2A.2	2A	31920612-45120272	42773622	42773813	TraesCS2A02G089800	Ribosomal protein L33
MQTL2A.2	2A	31920612-45120272	42784816	42785750	TraesCS2A02G089900	CASP-like protein
MQTL2A.2	2A	31920612-45120272	42802850	42806410	TraesCS2A02G087700LC	Endonuclease/Exonuclease/phosphatase family
MQTL2A.2	2A	31920612-45120272	43128008	43128457	TraesCS2A02G087800LC	Chloroplastic
MQTL2A.2	2A	31920612-45120272	43131064	43131514	TraesCS2A02G087900LC	Harbinger transposase-derived nuclease domain
MQTL2A.2	2A	31920612-45120272	43133651	43137076	TraesCS2A02G090000	AAA+ ATPase domain
MQTL2A.2	2A	31920612-45120272	43145400	43147208	TraesCS2A02G090100	Leucine-rich repeat
MQTL2A.2	2A	31920612-45120272	43159591	43161737	TraesCS2A02G088000LC	FAR1 DNA binding domain
MQTL2A.2	2A	31920612-45120272	43179782	43180608	TraesCS2A02G090200	Zinc finger C2H2-type
MQTL2A.2	2A	31920612-45120272	43197872	43200720	TraesCS2A02G090300	Disease resistance family protein / LRR family protein
MQTL2A.2	2A	31920612-45120272	43201460	43202494	TraesCS2A02G088100LC	SCAR family protein
MQTL2A.2	2A	31920612-45120272	43202544	43202927	TraesCS2A02G088200LC	Pathogenesis-related thaumatin superfamily protein
MQTL2A.2	2A	31920612-45120272	43207267	43208624	TraesCS2A02G088300LC	Gag-polypeptide of LTR copia-type
MQTL2A.2	2A	31920612-45120272	43280620	43281084	TraesCS2A02G088400LC	Protein kinase domain
MQTL2A.2	2A	31920612-45120272	43285359	43286264	TraesCS2A02G090400	Protein kinase domain
MQTL2A.2	2A	31920612-45120272	43287258	43287605	TraesCS2A02G088500LC	Carbohydrate binding
MQTL2A.2	2A	31920612-45120272	43287608	43288342	TraesCS2A02G088600LC	Carbohydrate binding
MQTL2A.2	2A	31920612-45120272	43290927	43292453	TraesCS2A02G090500	SCAR family protein
MQTL2A.2	2A	31920612-45120272	43297615	43299693	TraesCS2A02G090600	Protein kinase domain
MQTL2A.2	2A	31920612-45120272	43304285	43304854	TraesCS2A02G088700LC	Carbohydrate binding
MQTL2A.2	2A	31920612-45120272	43381271	43382194	TraesCS2A02G090700	FAR1 DNA binding domain
MQTL2A.2	2A	31920612-45120272	43383233	43384138	TraesCS2A02G088800LC	Protein FAR1-RELATED SEQUENCE 5
MQTL2A.2	2A	31920612-45120272	43391166	43391669	TraesCS2A02G090800	Plant mobile domain-containing protein
MQTL2A.2	2A	31920612-45120272	43429584	43429925	TraesCS2A02G088900LC	ATP synthase subunit b 2
MQTL2A.2	2A	31920612-45120272	43429620	43430805	TraesCS2A02G090900	Short-chain dehydrogenase/reductase SDR
MQTL2A.2	2A	31920612-45120272	43432118	43432438	TraesCS2A02G089000LC	Retrotransposon protein
MQTL2A.2	2A	31920612-45120272	43432643	43433407	TraesCS2A02G089100LC	Reverse transcriptase zinc-binding domain
MQTL2A.2	2A	31920612-45120272	43458376	43459568	TraesCS2A02G091000	Short-chain dehydrogenase/reductase SDR
MQTL2A.2	2A	31920612-45120272	43469588	43469857	TraesCS2A02G089200LC	Retrotransposon protein
MQTL2A.2	2A	31920612-45120272	43482184	43482543	TraesCS2A02G089300LC	Collagen alpha-2(V) chain
MQTL2A.2	2A	31920612-45120272	43483098	43489466	TraesCS2A02G091100	Short-chain dehydrogenase/reductase SDR
MQTL2A.2	2A	31920612-45120272	43502433	43502666	TraesCS2A02G091200	Ribonuclease H-like superfamily protein
MQTL2A.2	2A	31920612-45120272	43526394	43526984	TraesCS2A02G089400LC	Reverse transcriptase domain
MQTL2A.2	2A	31920612-45120272	43586283	43587119	TraesCS2A02G091300	Wound-induced protein WI12
MQTL2A.2	2A	31920612-45120272	43681287	43687905	TraesCS2A02G091400	Ribosome-inactivating protein
MQTL2A.2	2A	31920612-45120272	43841239	43848164	TraesCS2A02G089500LC	FAR1 DNA binding domain
MQTL2A.2	2A	31920612-45120272	43887627	43891799	TraesCS2A02G089600LC	Gag-pol polyprotein
MQTL2A.2	2A	31920612-45120272	43891893	43892537	TraesCS2A02G089700LC	Transposon Ty3-I Gag-Pol polyprotein
MQTL2A.2	2A	31920612-45120272	43919599	43920243	TraesCS2A02G089800LC	RNA-directed DNA polymerase (Reverse transcriptase)
MQTL2A.2	2A	31920612-45120272	44021880	44023267	TraesCS2A02G091500	Pectate lyase/Amb allergen
MQTL2A.2	2A	31920612-45120272	44025030	44030851	TraesCS2A02G091600	Domain of unknown function DUF3741
MQTL2A.2	2A	31920612-45120272	44033115	44033426	TraesCS2A02G089900LC	Potassium voltage-gated channel protein Shal
MQTL2A.2	2A	31920612-45120272	44041074	44041490	TraesCS2A02G090000LC	Inactive rhomboid protein 1
MQTL2A.2	2A	31920612-45120272	44041545	44042888	TraesCS2A02G090100LC	FAR1 DNA binding domain
MQTL2A.2	2A	31920612-45120272	44044670	44046905	TraesCS2A02G090200LC	Pentatricopeptide repeat (PPR) superfamily protein
MQTL2A.2	2A	31920612-45120272	44058615	44059725	TraesCS2A02G090300LC	Ubiquitin-like-specific protease ESD4
MQTL2A.2	2A	31920612-45120272	44060029	44062520	TraesCS2A02G090400LC	Double-stranded RNA-binding domain (DsRBD)-containing protein
MQTL2A.2	2A	31920612-45120272	44063879	44068326	TraesCS2A02G090500LC	E3 ubiquitin-protein ligase SINA-like 10
MQTL2A.2	2A	31920612-45120272	44069048	44070039	TraesCS2A02G090600LC	DNA topoisomerase 2
MQTL2A.2	2A	31920612-45120272	44089586	44090497	TraesCS2A02G090700LC	Mitochondrial
MQTL2A.2	2A	31920612-45120272	44091199	44092068	TraesCS2A02G090800LC	Leucine-rich repeat receptor-like protein kinase
MQTL2A.2	2A	31920612-45120272	44094405	44098174	TraesCS2A02G091700	WD40/YVTN repeat-like-containing domain
MQTL2A.2	2A	31920612-45120272	44109317	44123698	TraesCS2A02G090900LC	Protein kinase-like domain
MQTL2A.2	2A	31920612-45120272	44120257	44120910	TraesCS2A02G091000LC	Reverse transcriptase domain
MQTL2A.2	2A	31920612-45120272	44121208	44122191	TraesCS2A02G091100LC	Transposon Ty3-I Gag-Pol polyprotein
MQTL2A.2	2A	31920612-45120272	44708789	44709475	TraesCS2A02G091200LC	Transposase
MQTL2A.2	2A	31920612-45120272	44710689	44711039	TraesCS2A02G091300LC	Gag-polypeptide of LTR copia-type
MQTL2A.2	2A	31920612-45120272	44711217	44711714	TraesCS2A02G091400LC	Translation initiation factor IF-2
MQTL2A.2	2A	31920612-45120272	44797893	44798357	TraesCS2A02G091800	Wound-induced protein WI12
MQTL2A.2	2A	31920612-45120272	44798790	44799653	TraesCS2A02G091500LC	Ribonuclease H-like domain
MQTL2A.2	2A	31920612-45120272	44800952	44801230	TraesCS2A02G091600LC	Reverse transcriptase zinc-binding domain
MQTL2A.2	2A	31920612-45120272	44811904	44812215	TraesCS2A02G091700LC	Inosose dehydratase
MQTL2A.2	2A	31920612-45120272	44818202	44820237	TraesCS2A02G091900	Protein kinase domain
MQTL2A.2	2A	31920612-45120272	44835794	44837972	TraesCS2A02G092000	Protein kinase domain
MQTL2A.2	2A	31920612-45120272	44839228	44839560	TraesCS2A02G091800LC	Retrotransposon protein
MQTL2A.2	2A	31920612-45120272	45052829	45053410	TraesCS2A02G091900LC	Endonuclease/exonuclease/phosphatase
MQTL2A.2	2A	31920612-45120272	45073135	45073827	TraesCS2A02G092100	F-box associated domain
MQTL2A.2	2A	31920612-45120272	45085317	45085622	TraesCS2A02G092200	Wound-induced protein WI12
MQTL2A.2	2A	31920612-45120272	45095771	45096265	TraesCS2A02G092000LC	Wound-induced protein WI12
MQTL2A.2	2A	31920612-45120272	45100278	45100583	TraesCS2A02G092100LC	Bifunctional glutamine synthetase adenylyltransferase/adenylyl-removing enzyme
MQTL2A.2	2A	31920612-45120272	45102964	45104841	TraesCS2A02G092300	Non-structural polyprotein 1A
MQTL2A.2	2A	31920612-45120272	45106362	45107669	TraesCS2A02G092200LC	Nucleic acid binding
MQTL2A.2	2A	31920612-45120272	45108324	45111075	TraesCS2A02G092300LC	MuDR family transposase
MQTL2A.2	2A	31920612-45120272	45119097	45127384	TraesCS2A02G092400	Catalytic activity
MQTL2A.2	2A	31920612-45120272	32291794	32292510	TraesCS2A02G065600LC	Endonuclease/exonuclease/phosphatase
MQTL2A.2	2A	31920612-45120272	32331329	32332123	TraesCS2A02G065700LC	Reverse transcriptase (RNA-dependent DNA polymerase)
MQTL2A.2	2A	31920612-45120272	32336182	32340456	TraesCS2A02G072800	GDT1-like protein
MQTL2A.2	2A	31920612-45120272	32369857	32370594	TraesCS2A02G072900	Kelch repeat and BTB domain-containing protein 1
MQTL2A.2	2A	31920612-45120272	32375269	32376459	TraesCS2A02G065800LC	S-ribosylhomocysteine lyase
MQTL2A.2	2A	31920612-45120272	32382250	32382892	TraesCS2A02G073000	Protein of unknown function DUF1218
MQTL2A.2	2A	31920612-45120272	32384541	32385377	TraesCS2A02G073100	Protein of unknown function (DUF1668)
MQTL2A.2	2A	31920612-45120272	32386755	32390610	TraesCS2A02G073200	Polynucleotide adenylyltransferase activity
MQTL2A.2	2A	31920612-45120272	32394234	32408241	TraesCS2A02G073300	Protein kinase domain
MQTL2A.2	2A	31920612-45120272	32425754	32426357	TraesCS2A02G065900LC	F-box-like/WD repeat-containing protein TBL1XR1
MQTL2A.2	2A	31920612-45120272	32428739	32429969	TraesCS2A02G073400	3'-5' exonuclease domain
MQTL2A.2	2A	31920612-45120272	32447116	32448654	TraesCS2A02G066000LC	Zinc ion binding
MQTL2A.2	2A	31920612-45120272	32448691	32449224	TraesCS2A02G066100LC	FAR1 DNA binding domain
MQTL2A.2	2A	31920612-45120272	32451782	32452623	TraesCS2A02G066200LC	Citrate-binding protein
MQTL2A.2	2A	31920612-45120272	32455063	32456680	TraesCS2A02G073500	UDP-glucuronosyl/UDP-glucosyltransferase
MQTL2A.2	2A	31920612-45120272	32493152	32494003	TraesCS2A02G066300LC	Ribonuclease H-like superfamily protein
MQTL2A.2	2A	31920612-45120272	32494204	32495040	TraesCS2A02G066400LC	Reverse transcriptase zinc-binding domain
MQTL2A.2	2A	31920612-45120272	32497165	32500221	TraesCS2A02G073600	F-box domain
MQTL2A.2	2A	31920612-45120272	32503364	32506156	TraesCS2A02G073700	F-box domain
MQTL2A.2	2A	31920612-45120272	32507699	32514501	TraesCS2A02G073800	Nucleic acid binding
MQTL2A.2	2A	31920612-45120272	32525820	32526239	TraesCS2A02G066500LC	Photosystem antenna protein-like
MQTL2A.2	2A	31920612-45120272	32526376	32526546	TraesCS2A02G066600LC	Biosynthetic peptidoglycan transglycosylase
MQTL2A.2	2A	31920612-45120272	32526778	32527014	TraesCS2A02G073900	Photosystem antenna protein-like
MQTL2A.2	2A	31920612-45120272	32526846	32526998	TraesCS2A02G066700LC	Gastrin/cholecystokinin type B receptor
MQTL2A.2	2A	31920612-45120272	32527604	32527793	TraesCS2A02G066800LC	Photosystem II
MQTL2A.2	2A	31920612-45120272	32527980	32532760	TraesCS2A02G074000	Peptidase C65 Otubain
MQTL2A.2	2A	31920612-45120272	32540088	32545390	TraesCS2A02G074100	OTU domain
MQTL2A.2	2A	31920612-45120272	32547503	32547709	TraesCS2A02G066900LC	NADH ubiquinone oxidoreductase subunit 5
MQTL2A.2	2A	31920612-45120272	32554194	32555706	TraesCS2A02G074200	F-box domain
MQTL2A.2	2A	31920612-45120272	32761492	32762141	TraesCS2A02G067000LC	Glucan synthase-like 3
MQTL2A.2	2A	31920612-45120272	32772913	32774859	TraesCS2A02G074300	F-box domain
MQTL2A.2	2A	31920612-45120272	32806802	32809185	TraesCS2A02G067100LC	Sterile alpha motif domain-containing protein
MQTL2A.2	2A	31920612-45120272	32814489	32814684	TraesCS2A02G067200LC	Glycine--tRNA ligase alpha subunit
MQTL2A.2	2A	31920612-45120272	32814957	32815272	TraesCS2A02G067300LC	1-deoxy-D-xylulose 5-phosphate synthase 1
MQTL2A.2	2A	31920612-45120272	32817729	32818346	TraesCS2A02G067400LC	F-box domain
MQTL2A.2	2A	31920612-45120272	32863403	32865227	TraesCS2A02G074400	F-box domain
MQTL2A.2	2A	31920612-45120272	32916115	32919890	TraesCS2A02G074500	Ubiquitin thioesterase
MQTL2A.2	2A	31920612-45120272	32926931	32927215	TraesCS2A02G067500LC	Retrotransposon protein
MQTL2A.2	2A	31920612-45120272	32928260	32928562	TraesCS2A02G074600	Ribonuclease H-like superfamily protein
MQTL2A.2	2A	31920612-45120272	32984070	32984513	TraesCS2A02G067600LC	F-box/RNI superfamily protein
MQTL2A.2	2A	31920612-45120272	33005485	33008122	TraesCS2A02G067700LC	Peptidase C65 Otubain
MQTL2A.2	2A	31920612-45120272	33012217	33013284	TraesCS2A02G067800LC	BTB/POZ domain
MQTL2A.2	2A	31920612-45120272	33021405	33023352	TraesCS2A02G067900LC	Ubiquitin thioesterase
MQTL2A.2	2A	31920612-45120272	33041660	33044647	TraesCS2A02G074700	Biotin/lipoyl attachment
MQTL2A.2	2A	31920612-45120272	33044145	33044369	TraesCS2A02G068000LC	Zinc finger (C3HC4-type RING finger) family protein / BRCT domain-containing protein
MQTL2A.2	2A	31920612-45120272	33054328	33055836	TraesCS2A02G074800	Major facilitator superfamily
MQTL2A.2	2A	31920612-45120272	33105987	33106295	TraesCS2A02G068100LC	Type II cytoskeletal 8
MQTL2A.2	2A	31920612-45120272	33175065	33176987	TraesCS2A02G074900	Carotenoid oxygenase
MQTL2A.2	2A	31920612-45120272	33179015	33188865	TraesCS2A02G068200LC	Domain of unknown function DUF4283
MQTL2A.2	2A	31920612-45120272	33270378	33271019	TraesCS2A02G075000	Germin
MQTL2A.2	2A	31920612-45120272	33328402	33329688	TraesCS2A02G075100	F-box domain
MQTL2A.2	2A	31920612-45120272	33336934	33340397	TraesCS2A02G075200	Transketolase
MQTL2A.2	2A	31920612-45120272	33342883	33344221	TraesCS2A02G075300	Fatty acid metabolic process
MQTL2A.2	2A	31920612-45120272	33358698	33358883	TraesCS2A02G068300LC	Fimbrin 1
MQTL2A.2	2A	31920612-45120272	33365767	33366264	TraesCS2A02G068400LC	5-tetrahydropyridine-2
MQTL2A.2	2A	31920612-45120272	33381158	33382611	TraesCS2A02G075400	Fatty acid metabolic process
MQTL2A.2	2A	31920612-45120272	33381468	33381707	TraesCS2A02G068500LC	Chromatin remodeling complex subunit-like protein isoform 2
MQTL2A.2	2A	31920612-45120272	33491506	33491979	TraesCS2A02G068600LC	Reverse transcriptase domain
MQTL2A.2	2A	31920612-45120272	33550526	33550765	TraesCS2A02G068700LC	Endonuclease/exonuclease/phosphatase
MQTL2A.2	2A	31920612-45120272	33562850	33564285	TraesCS2A02G075500	Fatty acid metabolic process
MQTL2A.2	2A	31920612-45120272	33575656	33578336	TraesCS2A02G075600	Ryanodine receptor 3
MQTL2A.2	2A	31920612-45120272	33579590	33579856	TraesCS2A02G068800LC	F-box domain
MQTL2A.2	2A	31920612-45120272	33580231	33581533	TraesCS2A02G068900LC	FAR1 DNA binding domain
MQTL2A.2	2A	31920612-45120272	33581579	33581980	TraesCS2A02G069000LC	MULE transposase domain
MQTL2A.2	2A	31920612-45120272	33581996	33582733	TraesCS2A02G069100LC	MULE transposase domain
MQTL2A.2	2A	31920612-45120272	33582803	33583213	TraesCS2A02G069200LC	Zinc ion binding
MQTL2A.2	2A	31920612-45120272	33684301	33684843	TraesCS2A02G069300LC	Endonuclease/exonuclease/phosphatase
MQTL2A.2	2A	31920612-45120272	33685606	33686352	TraesCS2A02G069400LC	Reverse transcriptase domain
MQTL2A.2	2A	31920612-45120272	33693431	33693997	TraesCS2A02G075700	F-box/RNI-like superfamily protein
MQTL2A.2	2A	31920612-45120272	33696041	33701785	TraesCS2A02G075800	DNA binding
MQTL2A.2	2A	31920612-45120272	33712839	33714236	TraesCS2A02G075900	Leucine-rich repeat 2
MQTL2A.2	2A	31920612-45120272	33786237	33791457	TraesCS2A02G069500LC	Neprosin
MQTL2A.2	2A	31920612-45120272	33952051	33954539	TraesCS2A02G076000	Neprosin
MQTL2A.2	2A	31920612-45120272	34090114	34093273	TraesCS2A02G076100	Peptidase M20
MQTL2A.2	2A	31920612-45120272	34096546	34097262	TraesCS2A02G076200	Unknown protein
MQTL2A.2	2A	31920612-45120272	34105117	34119242	TraesCS2A02G076300	Copper amine oxidase
MQTL2A.2	2A	31920612-45120272	34151272	34152184	TraesCS2A02G076400	Unknown protein
MQTL2A.2	2A	31920612-45120272	34156034	34157599	TraesCS2A02G076500	Cytochrome P450
MQTL2A.2	2A	31920612-45120272	34294110	34295260	TraesCS2A02G076600	Catalytic activity
MQTL2A.2	2A	31920612-45120272	34294914	34295291	TraesCS2A02G069600LC	Cl2158_1
MQTL2A.2	2A	31920612-45120272	34310755	34311809	TraesCS2A02G069700LC	Basic helix-loop-helix transcription factor
MQTL2A.2	2A	31920612-45120272	34321629	34329989	TraesCS2A02G076700	GTPase activity
MQTL2A.2	2A	31920612-45120272	34350020	34350481	TraesCS2A02G069800LC	Winged helix-turn-helix DNA-binding domain
MQTL2A.2	2A	31920612-45120272	34481773	34482732	TraesCS2A02G069900LC	Nuclear transcription factor Y subunit B-6
MQTL2A.2	2A	31920612-45120272	34499147	34503408	TraesCS2A02G076800	F-box domain
MQTL2A.2	2A	31920612-45120272	34517930	34520662	TraesCS2A02G076900	ER membrane protein complex subunit 8/9
MQTL2A.2	2A	31920612-45120272	34631564	34632249	TraesCS2A02G070000LC	CWC16 protein
MQTL2A.2	2A	31920612-45120272	34652295	34652777	TraesCS2A02G070100LC	Major phosphate-irrepressible acid phosphatase
MQTL2A.2	2A	31920612-45120272	34666119	34666418	TraesCS2A02G070200LC	Major facilitator superfamily protein
MQTL2A.2	2A	31920612-45120272	34668566	34674671	TraesCS2A02G070300LC	Retrotransposon protein
MQTL2A.2	2A	31920612-45120272	34783802	34784047	TraesCS2A02G070400LC	5'-AMP-activated protein kinase beta-2 subunit protein
MQTL2A.2	2A	31920612-45120272	34832006	34832478	TraesCS2A02G077000	Citrate synthase
MQTL2A.2	2A	31920612-45120272	35028310	35028606	TraesCS2A02G070500LC	Six-hairpin glycosidase-like
MQTL2A.2	2A	31920612-45120272	35384117	35385685	TraesCS2A02G077100	UDP-glucuronosyl/UDP-glucosyltransferase
MQTL2A.2	2A	31920612-45120272	35387627	35387869	TraesCS2A02G070600LC	Copia-like polyprotein/retrotransposon
MQTL2A.2	2A	31920612-45120272	35387897	35388304	TraesCS2A02G070700LC	Gag-polypeptide of LTR copia-type
MQTL2A.2	2A	31920612-45120272	35399962	35400935	TraesCS2A02G077200	Winged helix-turn-helix DNA-binding domain
MQTL2A.2	2A	31920612-45120272	35401609	35404489	TraesCS2A02G077300	C-terminal catalytic domain containing protein
MQTL2A.2	2A	31920612-45120272	35435471	35436627	TraesCS2A02G070800LC	GRF zinc finger family protein
MQTL2A.2	2A	31920612-45120272	35440399	35440932	TraesCS2A02G070900LC	Nucleic acid binding
MQTL2A.2	2A	31920612-45120272	35441008	35442341	TraesCS2A02G071000LC	Zinc ion binding
MQTL2A.2	2A	31920612-45120272	35461456	35462190	TraesCS2A02G071100LC	F-box domain
MQTL2A.2	2A	31920612-45120272	35468560	35469016	TraesCS2A02G077400	P53/DNA damage-regulated protein
MQTL2A.2	2A	31920612-45120272	35469431	35469994	TraesCS2A02G077500	B3 DNA binding domain
MQTL2A.2	2A	31920612-45120272	35474140	35475840	TraesCS2A02G077600	UDP-glucuronosyl/UDP-glucosyltransferase
MQTL2A.2	2A	31920612-45120272	35479200	35479571	TraesCS2A02G071200LC	Endonuclease/exonuclease/phosphatase
MQTL2A.2	2A	31920612-45120272	35489137	35489688	TraesCS2A02G071300LC	Transmembrane protein
MQTL2A.2	2A	31920612-45120272	35489154	35489426	TraesCS2A02G071400LC	MAPK/ERK kinase kinase 3
MQTL2A.2	2A	31920612-45120272	35489796	35491129	TraesCS2A02G077700	Protein of unknown function DUF594
MQTL2A.2	2A	31920612-45120272	35492638	35498995	TraesCS2A02G077800	NAD-dependent protein deacetylase
MQTL2A.2	2A	31920612-45120272	35526859	35527618	TraesCS2A02G077900	Glycine-rich cell wall structural protein 2
MQTL2A.2	2A	31920612-45120272	35533358	35534599	TraesCS2A02G071500LC	Gag-polypeptide of LTR copia-type
MQTL2A.2	2A	31920612-45120272	35539291	35540697	TraesCS2A02G071600LC	FAR1 DNA binding domain
MQTL2A.2	2A	31920612-45120272	35547181	35547756	TraesCS2A02G071700LC	Chromodomain-helicase-DNA-binding protein 3
MQTL2A.2	2A	31920612-45120272	35548475	35549056	TraesCS2A02G071800LC	5-formaminoimidazole-4-carboxamide-1-(beta)-D-ribofuranosyl 5'-monophosphate synthetase
MQTL2A.2	2A	31920612-45120272	35583184	35584308	TraesCS2A02G078000	Biosynthetic process
MQTL2A.2	2A	31920612-45120272	35623154	35623588	TraesCS2A02G071900LC	Reverse transcriptase (RNA-dependent DNA polymerase)
MQTL2A.2	2A	31920612-45120272	35630505	35631180	TraesCS2A02G072000LC	Biosynthetic process
MQTL2A.2	2A	31920612-45120272	35634385	35636021	TraesCS2A02G078100	Cytochrome P450
MQTL2A.2	2A	31920612-45120272	35640488	35641744	TraesCS2A02G072100LC	Helitron helicase-like domain
MQTL2A.2	2A	31920612-45120272	35646250	35647108	TraesCS2A02G072200LC	Replication factor-A carboxy-terminal domain protein
MQTL2A.2	2A	31920612-45120272	35650143	35650980	TraesCS2A02G078200	Cytochrome P450
MQTL2A.2	2A	31920612-45120272	35650554	35650757	TraesCS2A02G072300LC	ABC transporter G family member 37
MQTL2A.2	2A	31920612-45120272	35654269	35655868	TraesCS2A02G078300	Cytochrome P450
MQTL2A.2	2A	31920612-45120272	35658074	35658283	TraesCS2A02G078400	Rho guanine nucleotide exchange factor 2
MQTL2A.2	2A	31920612-45120272	35676443	35677678	TraesCS2A02G078500	F-box protein
MQTL2A.2	2A	31920612-45120272	35732902	35733508	TraesCS2A02G072400LC	DNA damage-binding protein 1
MQTL2A.2	2A	31920612-45120272	35781294	35781533	TraesCS2A02G072500LC	Endonuclease/exonuclease/phosphatase
MQTL2A.2	2A	31920612-45120272	35784551	35785783	TraesCS2A02G078600	F-box family protein
MQTL2A.2	2A	31920612-45120272	35794614	35795392	TraesCS2A02G072600LC	Electron transporter
MQTL2A.2	2A	31920612-45120272	35826412	35827071	TraesCS2A02G072700LC	Endonuclease/exonuclease/phosphatase
MQTL2A.2	2A	31920612-45120272	35877069	35885154	TraesCS2A02G072800LC	PMR5 N-terminal domain
MQTL2A.2	2A	31920612-45120272	35908444	35908905	TraesCS2A02G078700	G-type lectin S-receptor-like Serine/Threonine-kinase
MQTL2A.2	2A	31920612-45120272	35912283	35912699	TraesCS2A02G072900LC	Pyridoxal 5'-phosphate synthase subunit PdxS
MQTL2A.2	2A	31920612-45120272	35913252	35913587	TraesCS2A02G078800	Vacuolar protein sorting-associated protein
MQTL2A.2	2A	31920612-45120272	35916581	35918441	TraesCS2A02G078900	PMR5 N-terminal domain
MQTL2A.2	2A	31920612-45120272	35938100	35938450	TraesCS2A02G073000LC	Target of Myb protein 1
MQTL2A.2	2A	31920612-45120272	35938511	35939550	TraesCS2A02G073100LC	No apical meristem-associated C-terminal domain
MQTL2A.2	2A	31920612-45120272	35950027	35952022	TraesCS2A02G079000	Alpha crystallin/Hsp20 domain
MQTL2A.2	2A	31920612-45120272	35956833	35957492	TraesCS2A02G073200LC	Zinc metalloprotease ZmpB
MQTL2A.2	2A	31920612-45120272	35959326	35959592	TraesCS2A02G073300LC	Protein dimerization activity
MQTL2A.2	2A	31920612-45120272	35960622	35961194	TraesCS2A02G073400LC	Zinc finger MYM-type-like protein
MQTL2A.2	2A	31920612-45120272	35965963	35968600	TraesCS2A02G079100	F-box domain
MQTL2A.2	2A	31920612-45120272	35975919	35976977	TraesCS2A02G079200	DNA binding
MQTL2A.2	2A	31920612-45120272	36014721	36020242	TraesCS2A02G073500LC	SNAP25 like protein SNAP33
MQTL2A.2	2A	31920612-45120272	36028861	36029201	TraesCS2A02G073600LC	Aspartate--tRNA(Asp/Asn) ligase
MQTL2A.2	2A	31920612-45120272	36032015	36033169	TraesCS2A02G073700LC	Transposase
MQTL2A.2	2A	31920612-45120272	36033365	36033694	TraesCS2A02G073800LC	50S ribosomal protein L11-1
MQTL2A.2	2A	31920612-45120272	36034981	36035923	TraesCS2A02G073900LC	Receptor-like kinase in flowers 1
MQTL2A.2	2A	31920612-45120272	36037725	36041668	TraesCS2A02G079300	Protein kinase domain
MQTL2A.2	2A	31920612-45120272	36042234	36044597	TraesCS2A02G079400	Peptide transporter family protein
MQTL2A.2	2A	31920612-45120272	36047811	36053052	TraesCS2A02G079500	Oxoglutarate dehydrogenase (succinyl-transferring) activity
MQTL2A.2	2A	31920612-45120272	36052906	36055899	TraesCS2A02G079600	Protein kinase domain
MQTL2A.2	2A	31920612-45120272	36056044	36058191	TraesCS2A02G079700	SANT/Myb domain
MQTL2A.2	2A	31920612-45120272	36120020	36121319	TraesCS2A02G079800	P53/DNA damage-regulated protein
MQTL2A.2	2A	31920612-45120272	36126207	36126527	TraesCS2A02G074000LC	Translation initiation factor IF-2
MQTL2A.2	2A	31920612-45120272	36128007	36128291	TraesCS2A02G074100LC	Kinase superfamily with octicosapeptide/Phox/Bem1p domain-containing protein
MQTL2A.2	2A	31920612-45120272	36128850	36133717	TraesCS2A02G079900	Domain of unknown function DUF3741
MQTL2A.2	2A	31920612-45120272	36135394	36136646	TraesCS2A02G074200LC	Pectate lyase/Amb allergen
MQTL2A.2	2A	31920612-45120272	36138685	36141909	TraesCS2A02G080000	LPS-induced tumour necrosis factor alpha factor
MQTL2A.2	2A	31920612-45120272	36186505	36187389	TraesCS2A02G074300LC	Gag-polypeptide of LTR copia-type
MQTL2A.2	2A	31920612-45120272	36188878	36190551	TraesCS2A02G080100	Brain isoform
MQTL2A.2	2A	31920612-45120272	36201436	36203116	TraesCS2A02G080200	Actin cross-linking protein
MQTL2A.2	2A	31920612-45120272	36233222	36235546	TraesCS2A02G080300	Actin cross-linking protein
MQTL2A.2	2A	31920612-45120272	36383433	36388084	TraesCS2A02G080400	START-like domain
MQTL2A.2	2A	31920612-45120272	36391253	36392626	TraesCS2A02G080500	Actin cross-linking protein (DUF569)
MQTL2A.2	2A	31920612-45120272	36393073	36393477	TraesCS2A02G074400LC	Ribonuclease H-like superfamily protein
MQTL2A.2	2A	31920612-45120272	36409035	36409493	TraesCS2A02G074500LC	DnaJ domain containing protein
MQTL2A.2	2A	31920612-45120272	36410468	36411786	TraesCS2A02G080600	Actin cross-linking protein
MQTL2A.2	2A	31920612-45120272	36627938	36632860	TraesCS2A02G080700	Actin binding
MQTL2A.2	2A	31920612-45120272	36652270	36658463	TraesCS2A02G080800	Major pollen allergen Lol pI
MQTL2A.2	2A	31920612-45120272	36672354	36672811	TraesCS2A02G080900	Ribosome production factor 2-like protein
MQTL2A.2	2A	31920612-45120272	36676486	36676725	TraesCS2A02G074600LC	Endonuclease/exonuclease/phosphatase
MQTL2A.2	2A	31920612-45120272	36696592	36698399	TraesCS2A02G081000	Gag-polypeptide of LTR copia-type
MQTL2A.2	2A	31920612-45120272	36700056	36701553	TraesCS2A02G081100	UDP-glucuronosyl/UDP-glucosyltransferase
MQTL2A.2	2A	31920612-45120272	36718285	36719239	TraesCS2A02G081200	Major pollen allergen Lol pI
MQTL2A.2	2A	31920612-45120272	36742814	36743389	TraesCS2A02G074700LC	Ribosome production factor 2-like protein
MQTL2A.2	2A	31920612-45120272	36800440	36802444	TraesCS2A02G081300	Protein dimerization activity
MQTL2A.2	2A	31920612-45120272	36809094	36811839	TraesCS2A02G081400	Protein kinase domain
MQTL2A.2	2A	31920612-45120272	36880210	36881431	TraesCS2A02G081500	RING/U-box superfamily protein
MQTL2A.2	2A	31920612-45120272	36884069	36894606	TraesCS2A02G081600	GRF zinc finger family protein
MQTL2A.2	2A	31920612-45120272	36895906	36898183	TraesCS2A02G074800LC	VQ motif-containing protein
MQTL2A.2	2A	31920612-45120272	36898963	36899672	TraesCS2A02G074900LC	E3 ubiquitin-protein ligase SINA-like 10
MQTL2A.2	2A	31920612-45120272	36903649	36904646	TraesCS2A02G081700	Replication A 32 kDa subunit
MQTL2A.2	2A	31920612-45120272	36917255	36918213	TraesCS2A02G081800	40S ribosomal protein S7
MQTL2A.2	2A	31920612-45120272	36929480	36933197	TraesCS2A02G075000LC	FAR1 DNA-binding domain
MQTL2A.2	2A	31920612-45120272	36933684	36938202	TraesCS2A02G081900	Phosphorelay signal transduction system
MQTL2A.2	2A	31920612-45120272	37033836	37043238	TraesCS2A02G075100LC	Endonuclease/exonuclease/phosphatase
MQTL2A.2	2A	31920612-45120272	37057339	37057593	TraesCS2A02G075200LC	Endonuclease/exonuclease/phosphatase
MQTL2A.2	2A	31920612-45120272	37077981	37083744	TraesCS2A02G082000	Domain of unknown function DUF155
MQTL2A.2	2A	31920612-45120272	37084649	37088462	TraesCS2A02G082100	Peroxidase activity
MQTL2A.2	2A	31920612-45120272	37089305	37091709	TraesCS2A02G082200	Prephenate dehydratase
MQTL2A.2	2A	31920612-45120272	37161840	37162346	TraesCS2A02G075300LC	HAT family dimerisation domain containing protein
MQTL2A.2	2A	31920612-45120272	37162367	37163551	TraesCS2A02G075400LC	HAT transposon superfamily
MQTL2A.2	2A	31920612-45120272	37195801	37196900	TraesCS2A02G075500LC	En/Spm sub-class
MQTL2A.2	2A	31920612-45120272	37199485	37200144	TraesCS2A02G082300	Tapetum determinant 1
MQTL2A.2	2A	31920612-45120272	37207010	37208453	TraesCS2A02G075600LC	Pyridine nucleotide-disulfide oxidoreductase family protein
MQTL2A.2	2A	31920612-45120272	37216078	37218333	TraesCS2A02G082400	RuvA domain 2-like
MQTL2A.2	2A	31920612-45120272	37219480	37220232	TraesCS2A02G075700LC	Reverse transcriptase zinc-binding domain
MQTL2A.2	2A	31920612-45120272	37234588	37235676	TraesCS2A02G075800LC	Reverse transcriptase domain
MQTL2A.2	2A	31920612-45120272	37241304	37242962	TraesCS2A02G075900LC	Serine/threonine-protein kinase ATM
MQTL2A.2	2A	31920612-45120272	37269466	37271446	TraesCS2A02G082500	Glycosyltransferase family 43
MQTL2A.2	2A	31920612-45120272	37274985	37276694	TraesCS2A02G082600	Glycosyltransferase family 43
MQTL2A.2	2A	31920612-45120272	37384225	37384968	TraesCS2A02G076000LC	F-box family protein
MQTL2A.2	2A	31920612-45120272	37680100	37680582	TraesCS2A02G076100LC	Phosphoribosylformylglycinamidine synthase subunit PurQ
MQTL2A.2	2A	31920612-45120272	37861879	37862241	TraesCS2A02G076200LC	F-box family protein
MQTL3D.1	3D	7317671-13169186	7336532	7340451	TraesCS3D02G023100	Glycosyltransferase 61
MQTL3D.1	3D	7317671-13169186	7401594	7402043	TraesCS3D02G017300LC	Glutathione S-transferase T3
MQTL3D.1	3D	7317671-13169186	7405998	7411592	TraesCS3D02G017400LC	Peptidase T
MQTL3D.1	3D	7317671-13169186	7406086	7411580	TraesCS3D02G023200	Glycosyltransferase 61
MQTL3D.1	3D	7317671-13169186	7413997	7414350	TraesCS3D02G017500LC	Proteolysis 6
MQTL3D.1	3D	7317671-13169186	7421065	7423893	TraesCS3D02G023300	Leucine-rich repeat
MQTL3D.1	3D	7317671-13169186	7430150	7430404	TraesCS3D02G023400	Bifunctional inhibitor/plant lipid transfer protein/seed storage helical domain
MQTL3D.1	3D	7317671-13169186	7433128	7435571	TraesCS3D02G023500	LIS1 homology motif
MQTL3D.1	3D	7317671-13169186	7496971	7501581	TraesCS3D02G023600	Protein kinase domain
MQTL3D.1	3D	7317671-13169186	7521185	7522150	TraesCS3D02G017600LC	Retrotransposon protein
MQTL3D.1	3D	7317671-13169186	7523095	7523316	TraesCS3D02G017700LC	50S ribosomal protein L16
MQTL3D.1	3D	7317671-13169186	7525935	7532958	TraesCS3D02G023700	Glycine-rich domain-containing protein-like
MQTL3D.1	3D	7317671-13169186	7553540	7554681	TraesCS3D02G023800	DNA binding
MQTL3D.1	3D	7317671-13169186	7556059	7556898	TraesCS3D02G017800LC	Nucleic acid binding
MQTL3D.1	3D	7317671-13169186	7571409	7571756	TraesCS3D02G017900LC	Enhanced disease susceptibility 1 family protein
MQTL3D.1	3D	7317671-13169186	7589381	7589641	TraesCS3D02G018000LC	Reverse transcriptase zinc-binding domain
MQTL3D.1	3D	7317671-13169186	7590130	7593540	TraesCS3D02G023900	Pyridoxal phosphate-dependent decarboxylase
MQTL3D.1	3D	7317671-13169186	7594476	7595654	TraesCS3D02G024000	F-box domain
MQTL3D.1	3D	7317671-13169186	7595975	7597837	TraesCS3D02G018100LC	Zinc finger protein CONSTANS-LIKE 16
MQTL3D.1	3D	7317671-13169186	7600408	7603635	TraesCS3D02G018200LC	RING/U-box superfamily protein
MQTL3D.1	3D	7317671-13169186	7603819	7605186	TraesCS3D02G018300LC	RING/U-box superfamily protein
MQTL3D.1	3D	7317671-13169186	7605843	7613892	TraesCS3D02G024100	DNA glycosylase
MQTL3D.1	3D	7317671-13169186	7695140	7695940	TraesCS3D02G024200	Protein binding
MQTL3D.1	3D	7317671-13169186	7696107	7696670	TraesCS3D02G018400LC	RING-H2 finger protein ATL8
MQTL3D.1	3D	7317671-13169186	7706737	7707104	TraesCS3D02G018500LC	Protein dimerization activity
MQTL3D.1	3D	7317671-13169186	7794724	7796063	TraesCS3D02G018600LC	F-box family protein
MQTL3D.1	3D	7317671-13169186	7924087	7924824	TraesCS3D02G018700LC	Zinc-binding RING-finger
MQTL3D.1	3D	7317671-13169186	7926272	7927178	TraesCS3D02G018800LC	Fatty acid 2-hydroxylase
MQTL3D.1	3D	7317671-13169186	7960092	7960930	TraesCS3D02G018900LC	Glutathione S-transferase T3
MQTL3D.1	3D	7317671-13169186	7969447	7972961	TraesCS3D02G019000LC	Protein of unknown function DUF594
MQTL3D.1	3D	7317671-13169186	7997975	7998298	TraesCS3D02G019100LC	F-box/RNI-like superfamily protein
MQTL3D.1	3D	7317671-13169186	8146622	8148295	TraesCS3D02G024300	F-box family protein
MQTL3D.1	3D	7317671-13169186	8190751	8192009	TraesCS3D02G019200LC	F-box domain
MQTL3D.1	3D	7317671-13169186	8247028	8249611	TraesCS3D02G024400	NAD(P)-binding domain
MQTL3D.1	3D	7317671-13169186	8285414	8287617	TraesCS3D02G024500	Glyceraldehyde-3-phosphate dehydrogenase
MQTL3D.1	3D	7317671-13169186	8328035	8328883	TraesCS3D02G024600	Cysteine/Histidine-rich C1 domain family protein
MQTL3D.1	3D	7317671-13169186	8332460	8333086	TraesCS3D02G019300LC	4-N-acetylglucosaminyltransferase-like protein
MQTL3D.1	3D	7317671-13169186	8336528	8341354	TraesCS3D02G024700	Cytochrome P450
MQTL3D.1	3D	7317671-13169186	8362710	8364641	TraesCS3D02G019400LC	P-hydroxybenzoic acid--AMP ligase FadD22
MQTL3D.1	3D	7317671-13169186	8364692	8366020	TraesCS3D02G024800	4-N-acetylglucosaminyltransferase-like protein
MQTL3D.1	3D	7317671-13169186	8381193	8382258	TraesCS3D02G024900	Sulfotransferase domain
MQTL3D.1	3D	7317671-13169186	8436958	8439565	TraesCS3D02G025000	Glycosyltransferase 61
MQTL3D.1	3D	7317671-13169186	8445867	8446790	TraesCS3D02G019500LC	Cation/H(+) antiporter
MQTL3D.1	3D	7317671-13169186	8464327	8465412	TraesCS3D02G019600LC	Ribonuclease H-like domain
MQTL3D.1	3D	7317671-13169186	8499541	8509105	TraesCS3D02G025100	Salt stress response/antifungal
MQTL3D.1	3D	7317671-13169186	8520159	8534204	TraesCS3D02G025200	Protein kinase
MQTL3D.1	3D	7317671-13169186	8542183	8544415	TraesCS3D02G019700LC	ADP-L-glycero-D-manno-heptose-6-epimerase
MQTL3D.1	3D	7317671-13169186	8554579	8554854	TraesCS3D02G019800LC	Receptor-like protein kinase
MQTL3D.1	3D	7317671-13169186	8564460	8565299	TraesCS3D02G025300	Cysteine-rich receptor kinase
MQTL3D.1	3D	7317671-13169186	8682952	8683506	TraesCS3D02G019900LC	Mutator sub-class
MQTL3D.1	3D	7317671-13169186	8684686	8684913	TraesCS3D02G020000LC	Mutator sub-class
MQTL3D.1	3D	7317671-13169186	8697306	8701557	TraesCS3D02G025400	Phosphatidyl serine synthase
MQTL3D.1	3D	7317671-13169186	8822646	8822915	TraesCS3D02G020100LC	Serine-rich protein-like protein
MQTL3D.1	3D	7317671-13169186	8830485	8831037	TraesCS3D02G025500	SPX (SYG1/Pho81/XPR1) domain-containing protein
MQTL3D.1	3D	7317671-13169186	8838582	8847692	TraesCS3D02G025600	DEAD/DEAH box helicase
MQTL3D.1	3D	7317671-13169186	8851018	8851722	TraesCS3D02G025700	Bowman-Birk serine protease inhibitor family
MQTL3D.1	3D	7317671-13169186	8855775	8856485	TraesCS3D02G025800	Glutathione S-transferase
MQTL3D.1	3D	7317671-13169186	8860238	8860975	TraesCS3D02G020200LC	Glutathione S-transferase
MQTL3D.1	3D	7317671-13169186	8887680	8889290	TraesCS3D02G025900	Xyloglucan galactosyltransferase KATAMARI1-like protein
MQTL3D.1	3D	7317671-13169186	8904993	8905259	TraesCS3D02G020300LC	Translation initiation factor IF-2
MQTL3D.1	3D	7317671-13169186	8911928	8913574	TraesCS3D02G026000	Xyloglucan galactosyltransferase KATAMARI1-like protein
MQTL3D.1	3D	7317671-13169186	8927138	8928769	TraesCS3D02G026100	Xyloglucan galactosyltransferase KATAMARI1-like protein
MQTL3D.1	3D	7317671-13169186	8935539	8937221	TraesCS3D02G020400LC	En/Spm sub-class
MQTL3D.1	3D	7317671-13169186	8935568	8937262	TraesCS3D02G026200	Xyloglucan galactosyltransferase KATAMARI1-like protein
MQTL3D.1	3D	7317671-13169186	8966493	8967627	TraesCS3D02G020500LC	hAT family dimerization domain
MQTL3D.1	3D	7317671-13169186	8967911	8969606	TraesCS3D02G026300	hAT family dimerization domain
MQTL3D.1	3D	7317671-13169186	8971472	8975036	TraesCS3D02G026400	Fructose-bisphosphate aldolase class-I
MQTL3D.1	3D	7317671-13169186	8978585	8979712	TraesCS3D02G020600LC	F-box protein
MQTL3D.1	3D	7317671-13169186	8983892	8984326	TraesCS3D02G020700LC	Reverse transcriptase (RNA-dependent DNA polymerase)
MQTL3D.1	3D	7317671-13169186	8989602	8990027	TraesCS3D02G020800LC	Alpha/beta-Hydrolases superfamily protein
MQTL3D.1	3D	7317671-13169186	9066387	9068862	TraesCS3D02G026500	BTB/POZ domain
MQTL3D.1	3D	7317671-13169186	9072272	9073315	TraesCS3D02G026600	BTB/POZ domain
MQTL3D.1	3D	7317671-13169186	9094167	9097930	TraesCS3D02G026700	Early-responsive to dehydration stress family protein
MQTL3D.1	3D	7317671-13169186	9117413	9119045	TraesCS3D02G026800	Benzyl alcohol O-benzoyltransferase
MQTL3D.1	3D	7317671-13169186	9121997	9123088	TraesCS3D02G026900	BTB/POZ domain
MQTL3D.1	3D	7317671-13169186	9127551	9128443	TraesCS3D02G020900LC	SWIM zinc finger
MQTL3D.1	3D	7317671-13169186	9130751	9132192	TraesCS3D02G027000	F-box family protein
MQTL3D.1	3D	7317671-13169186	9142441	9142932	TraesCS3D02G021000LC	LINE-1 reverse transcriptase-like protein
MQTL3D.1	3D	7317671-13169186	9199558	9201059	TraesCS3D02G027100	F-box family protein
MQTL3D.1	3D	7317671-13169186	9243785	9244954	TraesCS3D02G027200	F-box family protein
MQTL3D.1	3D	7317671-13169186	9268464	9271092	TraesCS3D02G021100LC	Zinc-binding in reverse transcriptase
MQTL3D.1	3D	7317671-13169186	9291556	9292780	TraesCS3D02G027300	WAT1-related protein
MQTL3D.1	3D	7317671-13169186	9300751	9301008	TraesCS3D02G021200LC	UDP-glucuronic acid decarboxylase-like protein
MQTL3D.1	3D	7317671-13169186	9301136	9301385	TraesCS3D02G021300LC	RNA-directed DNA polymerase (Reverse transcriptase)
MQTL3D.1	3D	7317671-13169186	9312715	9314991	TraesCS3D02G027400	Protein of unknown function DUF594
MQTL3D.1	3D	7317671-13169186	9318383	9319114	TraesCS3D02G027500	Thioredoxin-like fold
MQTL3D.1	3D	7317671-13169186	9410003	9410191	TraesCS3D02G021400LC	Retrotransposon protein
MQTL3D.1	3D	7317671-13169186	9416410	9420227	TraesCS3D02G027600	Nucleotide-diphospho-sugar transferases
MQTL3D.1	3D	7317671-13169186	9441881	9442826	TraesCS3D02G027700	Serine-type endopeptidase inhibitor activity
MQTL3D.1	3D	7317671-13169186	9445845	9451192	TraesCS3D02G027800	Glycoside hydrolase family 9
MQTL3D.1	3D	7317671-13169186	9552040	9553014	TraesCS3D02G021500LC	Ta11-like non-LTR retrotransposon
MQTL3D.1	3D	7317671-13169186	9554888	9555583	TraesCS3D02G021600LC	LINE-1 reverse transcriptase-like protein
MQTL3D.1	3D	7317671-13169186	9555863	9556207	TraesCS3D02G021700LC	Retrotransposon protein
MQTL3D.1	3D	7317671-13169186	9619733	9620077	TraesCS3D02G021800LC	F-box domain containing protein
MQTL3D.1	3D	7317671-13169186	9632330	9634114	TraesCS3D02G027900	Leucine-rich repeat receptor kinase-like protein
MQTL3D.1	3D	7317671-13169186	9634160	9635720	TraesCS3D02G028000	Receptor-like protein kinase
MQTL3D.1	3D	7317671-13169186	9677987	9679587	TraesCS3D02G028100	F-box family protein
MQTL3D.1	3D	7317671-13169186	9732566	9741764	TraesCS3D02G028200	Dipeptidyl peptidase family member 6
MQTL3D.1	3D	7317671-13169186	9763522	9764889	TraesCS3D02G021900LC	F-box family protein
MQTL3D.1	3D	7317671-13169186	9842367	9843263	TraesCS3D02G022000LC	Retrotransposon protein
MQTL3D.1	3D	7317671-13169186	9880847	9881924	TraesCS3D02G028300	E3 ubiquitin-protein ligase
MQTL3D.1	3D	7317671-13169186	9947379	9948458	TraesCS3D02G028400	E3 ubiquitin-protein ligase
MQTL3D.1	3D	7317671-13169186	10026093	10026353	TraesCS3D02G022100LC	E3 ubiquitin-protein ligase
MQTL3D.1	3D	7317671-13169186	10099601	10100470	TraesCS3D02G022200LC	Retrotransposon protein
MQTL3D.1	3D	7317671-13169186	10126923	10128047	TraesCS3D02G022300LC	Zinc knuckle
MQTL3D.1	3D	7317671-13169186	10133292	10136126	TraesCS3D02G028500	Leucine-rich repeat
MQTL3D.1	3D	7317671-13169186	10212960	10214226	TraesCS3D02G022400LC	Leucine rich repeat N-terminal domain
MQTL3D.1	3D	7317671-13169186	10219567	10220631	TraesCS3D02G028600	Protein kinase domain
MQTL3D.1	3D	7317671-13169186	10233093	10235621	TraesCS3D02G022500LC	Amino acid/polyamine transporter I
MQTL3D.1	3D	7317671-13169186	10289049	10289928	TraesCS3D02G022600LC	TRAF-like
MQTL3D.1	3D	7317671-13169186	10301168	10302127	TraesCS3D02G022700LC	Reverse transcriptase domain
MQTL3D.1	3D	7317671-13169186	10302989	10303402	TraesCS3D02G022800LC	Endonuclease/exonuclease/phosphatase
MQTL3D.1	3D	7317671-13169186	10327908	10328261	TraesCS3D02G022900LC	Endonuclease/exonuclease/phosphatase
MQTL3D.1	3D	7317671-13169186	10365440	10376569	TraesCS3D02G023000LC	E3 ubiquitin-protein ligase
MQTL3D.1	3D	7317671-13169186	10372490	10373044	TraesCS3D02G023100LC	SWIM zinc finger
MQTL3D.1	3D	7317671-13169186	10374314	10374541	TraesCS3D02G023200LC	DNA helicase
MQTL3D.1	3D	7317671-13169186	10388998	10389592	TraesCS3D02G028700	Jacalin-like lectin domain
MQTL3D.1	3D	7317671-13169186	10396443	10396967	TraesCS3D02G023300LC	Reverse transcriptase zinc-binding domain
MQTL3D.1	3D	7317671-13169186	10409530	10410877	TraesCS3D02G028800	E3 ubiquitin-protein ligase
MQTL3D.1	3D	7317671-13169186	10413458	10414361	TraesCS3D02G023400LC	RNA polymerase II degradation factor-like protein (DUF1296)
MQTL3D.1	3D	7317671-13169186	10453839	10456133	TraesCS3D02G028900	4-N-acetylglucosaminyltransferase-like protein
MQTL3D.1	3D	7317671-13169186	10459531	10461381	TraesCS3D02G029000	E3 ubiquitin-protein ligase
MQTL3D.1	3D	7317671-13169186	10516448	10520080	TraesCS3D02G029100	Disease resistance protein RPM1
MQTL3D.1	3D	7317671-13169186	10530936	10532491	TraesCS3D02G023500LC	E3 ubiquitin-protein ligase
MQTL3D.1	3D	7317671-13169186	10566516	10567494	TraesCS3D02G029200	Jacalin-like lectin domain
MQTL3D.1	3D	7317671-13169186	10636372	10638679	TraesCS3D02G023600LC	NBS-LRR disease resistance protein homologue
MQTL3D.1	3D	7317671-13169186	10643209	10644489	TraesCS3D02G029300	E3 ubiquitin-protein ligase
MQTL3D.1	3D	7317671-13169186	10647135	10647815	TraesCS3D02G023700LC	E3 ubiquitin-protein ligase
MQTL3D.1	3D	7317671-13169186	10660561	10662223	TraesCS3D02G029400	E3 ubiquitin-protein ligase
MQTL3D.1	3D	7317671-13169186	10664475	10669451	TraesCS3D02G029500	Heparan-alpha-glucosaminide N-acetyltransferase
MQTL3D.1	3D	7317671-13169186	10675721	10677063	TraesCS3D02G029600	E3 ubiquitin-protein ligase
MQTL3D.1	3D	7317671-13169186	10709653	10710856	TraesCS3D02G023800LC	E3 ubiquitin-protein ligase
MQTL3D.1	3D	7317671-13169186	10724108	10724965	TraesCS3D02G029700	E3 ubiquitin-protein ligase
MQTL3D.1	3D	7317671-13169186	10747954	10748175	TraesCS3D02G029800	Photosystem II reaction center protein H
MQTL3D.1	3D	7317671-13169186	10804087	10805079	TraesCS3D02G029900	Lytic transglycolase
MQTL3D.1	3D	7317671-13169186	10822995	10823831	TraesCS3D02G030000	Jacalin-like lectin domain
MQTL3D.1	3D	7317671-13169186	10825125	10825424	TraesCS3D02G023900LC	Reverse transcriptase-like
MQTL3D.1	3D	7317671-13169186	10826102	10826403	TraesCS3D02G024000LC	Retrotransposon protein
MQTL3D.1	3D	7317671-13169186	10897511	10898239	TraesCS3D02G030100	Lytic transglycolase
MQTL3D.1	3D	7317671-13169186	10912121	10912306	TraesCS3D02G024100LC	Cyst nematode resistance protein-like protein
MQTL3D.1	3D	7317671-13169186	10933007	10934662	TraesCS3D02G024200LC	Ribosomal L28e/Mak16
MQTL3D.1	3D	7317671-13169186	11002174	11002410	TraesCS3D02G024300LC	Retrotransposon protein
MQTL3D.1	3D	7317671-13169186	11005253	11005489	TraesCS3D02G024400LC	Disease resistance protein (CC-NBS-LRR class) family
MQTL3D.1	3D	7317671-13169186	11025906	11027383	TraesCS3D02G030200	Anthocyanin 5-aromatic acyltransferase
MQTL3D.1	3D	7317671-13169186	11078799	11079191	TraesCS3D02G024500LC	Reverse transcriptase zinc-binding domain
MQTL3D.1	3D	7317671-13169186	11207067	11208625	TraesCS3D02G030300	E3 ubiquitin-protein ligase
MQTL3D.1	3D	7317671-13169186	11289055	11289859	TraesCS3D02G030400	Protein kinase domain
MQTL3D.1	3D	7317671-13169186	11325289	11325927	TraesCS3D02G030500	FAD/NAD(P)-binding domain
MQTL3D.1	3D	7317671-13169186	11333513	11355705	TraesCS3D02G030600	Protein kinase domain
MQTL3D.1	3D	7317671-13169186	11338698	11341473	TraesCS3D02G024600LC	Wall-associated receptor kinase galacturonan-binding
MQTL3D.1	3D	7317671-13169186	11347363	11347842	TraesCS3D02G024700LC	Reverse transcriptase zinc-binding domain
MQTL3D.1	3D	7317671-13169186	11352198	11353013	TraesCS3D02G024800LC	Wall-associated receptor kinase galacturonan-binding
MQTL3D.1	3D	7317671-13169186	11361454	11363014	TraesCS3D02G030700	P-loop containing nucleoside triphosphate hydrolase
MQTL3D.1	3D	7317671-13169186	11364170	11366432	TraesCS3D02G030800	Atp carrier protein
MQTL3D.1	3D	7317671-13169186	11370269	11370994	TraesCS3D02G030900	Aspartate--tRNA(Asp/Asn) ligase
MQTL3D.1	3D	7317671-13169186	11371087	11371515	TraesCS3D02G024900LC	P-loop containing nucleoside triphosphate hydrolase
MQTL3D.1	3D	7317671-13169186	11393262	11394713	TraesCS3D02G031000	P-loop containing nucleoside triphosphate hydrolase
MQTL3D.1	3D	7317671-13169186	11403825	11404310	TraesCS3D02G025000LC	Histone-lysine N-methyltransferase
MQTL3D.1	3D	7317671-13169186	11409690	11410275	TraesCS3D02G025100LC	F-box and associated interaction domains-containing protein
MQTL3D.1	3D	7317671-13169186	11416323	11417777	TraesCS3D02G031100	UDP-glucuronosyl/UDP-glucosyltransferase
MQTL3D.1	3D	7317671-13169186	11433355	11434732	TraesCS3D02G031200	F-box domain
MQTL3D.1	3D	7317671-13169186	11444863	11445204	TraesCS3D02G025200LC	Meristematic receptor-like kinase
MQTL3D.1	3D	7317671-13169186	11445252	11449907	TraesCS3D02G031300	E3 ubiquitin-protein ligase
MQTL3D.1	3D	7317671-13169186	11552031	11552558	TraesCS3D02G025300LC	Retrotransposon protein
MQTL3D.1	3D	7317671-13169186	11553173	11562161	TraesCS3D02G025400LC	Polynucleotidyl transferase
MQTL3D.1	3D	7317671-13169186	11565564	11565866	TraesCS3D02G025500LC	RNA polymerase-associated protein RapA
MQTL3D.1	3D	7317671-13169186	11574794	11577549	TraesCS3D02G031400	Heavy metal transport/detoxification superfamily protein
MQTL3D.1	3D	7317671-13169186	11581568	11584395	TraesCS3D02G031500	Glutamyl-tRNA (Gln) amidotransferase subunit C
MQTL3D.1	3D	7317671-13169186	11591762	11593640	TraesCS3D02G031600	Thioesterase-like protein
MQTL3D.1	3D	7317671-13169186	11594894	11595352	TraesCS3D02G025600LC	OSBP(oxysterol binding protein)-related protein 2B
MQTL3D.1	3D	7317671-13169186	11600667	11602004	TraesCS3D02G031700	Thioesterase-like protein
MQTL3D.1	3D	7317671-13169186	11607540	11608589	TraesCS3D02G025700LC	Ribonuclease H-like domain
MQTL3D.1	3D	7317671-13169186	11731964	11733072	TraesCS3D02G031800	Plant peroxidase
MQTL3D.1	3D	7317671-13169186	11747403	11752024	TraesCS3D02G031900	WD40 repeat
MQTL3D.1	3D	7317671-13169186	11755792	11762962	TraesCS3D02G032000	Ubiquitin-conjugating enzyme E2
MQTL3D.1	3D	7317671-13169186	11771399	11772862	TraesCS3D02G032100	P-loop containing nucleoside triphosphate hydrolase
MQTL3D.1	3D	7317671-13169186	11786137	11788149	TraesCS3D02G025800LC	Endonuclease/exonuclease/phosphatase
MQTL3D.1	3D	7317671-13169186	11795134	11796558	TraesCS3D02G032200	UDP-glucuronosyl/UDP-glucosyltransferase
MQTL3D.1	3D	7317671-13169186	11815915	11818041	TraesCS3D02G032300	Disease resistance protein (TIR-NBS-LRR class) family
MQTL3D.1	3D	7317671-13169186	11818165	11818905	TraesCS3D02G025900LC	NBS-LRR disease resistance protein
MQTL3D.1	3D	7317671-13169186	11818934	11819425	TraesCS3D02G026000LC	Disease resistance protein
MQTL3D.1	3D	7317671-13169186	11930830	11934353	TraesCS3D02G026100LC	Retrovirus-related Pol polyprotein from transposon TNT 1-94
MQTL3D.1	3D	7317671-13169186	11934669	11935253	TraesCS3D02G026200LC	Gag-polypeptide of LTR copia-type
MQTL3D.1	3D	7317671-13169186	11971658	11976898	TraesCS3D02G032400	Cupredoxin
MQTL3D.1	3D	7317671-13169186	11980469	11985052	TraesCS3D02G032500	Uncharacterised domain XH
MQTL3D.1	3D	7317671-13169186	12092601	12093822	TraesCS3D02G032600	F-box domain
MQTL3D.1	3D	7317671-13169186	12106527	12106775	TraesCS3D02G026300LC	Endonuclease/exonuclease/phosphatase
MQTL3D.1	3D	7317671-13169186	12124921	12126441	TraesCS3D02G026400LC	F-box domain
MQTL3D.1	3D	7317671-13169186	12135755	12138530	TraesCS3D02G026500LC	ARM repeat superfamily protein
MQTL3D.1	3D	7317671-13169186	12187442	12191626	TraesCS3D02G032700	Chloroplastic
MQTL3D.1	3D	7317671-13169186	12213607	12214395	TraesCS3D02G026600LC	Aspartic peptidase domain
MQTL3D.1	3D	7317671-13169186	12227349	12228941	TraesCS3D02G032800	Aspartic peptidase domain
MQTL3D.1	3D	7317671-13169186	12238258	12243337	TraesCS3D02G032900	Disease resistance protein RPM1
MQTL3D.1	3D	7317671-13169186	12249627	12250145	TraesCS3D02G026700LC	Endonuclease/exonuclease/phosphatase
MQTL3D.1	3D	7317671-13169186	12274438	12276913	TraesCS3D02G033000	Protein of unknown function DUF3326
MQTL3D.1	3D	7317671-13169186	12281820	12282472	TraesCS3D02G033100	SANT/Myb domain
MQTL3D.1	3D	7317671-13169186	12298795	12300482	TraesCS3D02G033200	Patatin-like phospholipase domain
MQTL3D.1	3D	7317671-13169186	12312793	12313077	TraesCS3D02G026800LC	Aspartate--tRNA(Asp/Asn) ligase
MQTL3D.1	3D	7317671-13169186	12313266	12313820	TraesCS3D02G026900LC	Transposon TX1 uncharacterized
MQTL3D.1	3D	7317671-13169186	12313988	12314377	TraesCS3D02G027000LC	Endonuclease/exonuclease/phosphatase
MQTL3D.1	3D	7317671-13169186	12315072	12315860	TraesCS3D02G027100LC	Retrotransposon protein
MQTL3D.1	3D	7317671-13169186	12353094	12354155	TraesCS3D02G033300	NAD-dependent epimerase/dehydratase
MQTL3D.1	3D	7317671-13169186	12357837	12358614	TraesCS3D02G033400	Serine-type endopeptidase inhibitor activity
MQTL3D.1	3D	7317671-13169186	12374353	12376040	TraesCS3D02G033500	Patatin-like phospholipase domain
MQTL3D.1	3D	7317671-13169186	12383468	12383896	TraesCS3D02G027200LC	Patatin
MQTL3D.1	3D	7317671-13169186	12385145	12386351	TraesCS3D02G033600	Patatin-like phospholipase domain
MQTL3D.1	3D	7317671-13169186	12387137	12387301	TraesCS3D02G027300LC	Cyst nematode resistance protein-like
MQTL3D.1	3D	7317671-13169186	12388532	12389253	TraesCS3D02G027400LC	Reverse transcriptase domain
MQTL3D.1	3D	7317671-13169186	12420316	12421021	TraesCS3D02G033700	Serine-type endopeptidase inhibitor activity
MQTL3D.1	3D	7317671-13169186	12421746	12422374	TraesCS3D02G033800	Serine-type endopeptidase inhibitor activity
MQTL3D.1	3D	7317671-13169186	12426786	12427355	TraesCS3D02G027500LC	Retrotransposon protein
MQTL3D.1	3D	7317671-13169186	12432019	12432632	TraesCS3D02G033900	Serine-type endopeptidase inhibitor activity
MQTL3D.1	3D	7317671-13169186	12454044	12455004	TraesCS3D02G034000	Serine-type endopeptidase inhibitor activity
MQTL3D.1	3D	7317671-13169186	12456553	12456974	TraesCS3D02G034100	Serine-type endopeptidase inhibitor activity
MQTL3D.1	3D	7317671-13169186	12462747	12463370	TraesCS3D02G034200	Serine-type endopeptidase inhibitor activity
MQTL3D.1	3D	7317671-13169186	12503343	12506559	TraesCS3D02G034300	Leucine-rich repeat
MQTL3D.1	3D	7317671-13169186	12567643	12568029	TraesCS3D02G027600LC	Leucine rich repeat N-terminal domain
MQTL3D.1	3D	7317671-13169186	12569247	12569732	TraesCS3D02G027700LC	Chromosomal replication initiator protein DnaA
MQTL3D.1	3D	7317671-13169186	12582035	12582827	TraesCS3D02G027800LC	MAP kinase/ ERK kinase 1
MQTL3D.1	3D	7317671-13169186	12582986	12583534	TraesCS3D02G027900LC	30S ribosomal protein S10
MQTL3D.1	3D	7317671-13169186	12592831	12592977	TraesCS3D02G028000LC	FAR1-related sequence protein
MQTL3D.1	3D	7317671-13169186	12623073	12623480	TraesCS3D02G028100LC	Ankyrin repeat-containing protein
MQTL3D.1	3D	7317671-13169186	12626836	12627438	TraesCS3D02G028200LC	Ribonuclease H-like superfamily protein
MQTL3D.1	3D	7317671-13169186	12640242	12641480	TraesCS3D02G034400	F-box family protein
MQTL3D.1	3D	7317671-13169186	12710633	12711721	TraesCS3D02G034500	Leucine-rich repeat receptor-like protein kinase family protein
MQTL3D.1	3D	7317671-13169186	12715610	12716860	TraesCS3D02G034600	F-box domain
MQTL3D.1	3D	7317671-13169186	12722511	12725805	TraesCS3D02G034700	Leucine-rich repeat
MQTL3D.1	3D	7317671-13169186	12729313	12729738	TraesCS3D02G028300LC	Carboxyl-terminal peptidase (DUF239)
MQTL3D.1	3D	7317671-13169186	12741308	12741733	TraesCS3D02G034800	Ripening-related protein
MQTL3D.1	3D	7317671-13169186	12749686	12752784	TraesCS3D02G034900	Leucine-rich repeat
MQTL3D.1	3D	7317671-13169186	12775320	12779757	TraesCS3D02G028400LC	Carbohydrate-binding X8 domain superfamily protein
MQTL3D.1	3D	7317671-13169186	12779925	12790374	TraesCS3D02G028500LC	Sentrin-specific protease 2
MQTL3D.1	3D	7317671-13169186	12796360	12797604	TraesCS3D02G035000	F-box domain
MQTL3D.1	3D	7317671-13169186	12802580	12803557	TraesCS3D02G035100	Leucine-rich repeat
MQTL3D.1	3D	7317671-13169186	12806663	12809424	TraesCS3D02G035200	Leucine-rich repeat
MQTL3D.1	3D	7317671-13169186	12811427	12813822	TraesCS3D02G028600LC	En/Spm sub-class
MQTL3D.1	3D	7317671-13169186	12819521	12820156	TraesCS3D02G035300	Serine-type endopeptidase inhibitor activity
MQTL3D.1	3D	7317671-13169186	12827288	12829457	TraesCS3D02G035400	Ripening-related protein
MQTL3D.1	3D	7317671-13169186	12835695	12836156	TraesCS3D02G028700LC	Ripening related protein family
MQTL3D.1	3D	7317671-13169186	12848491	12848919	TraesCS3D02G035500	Ripening related protein family
MQTL3D.1	3D	7317671-13169186	12879285	12879801	TraesCS3D02G035600	Serine-type endopeptidase inhibitor activity
MQTL3D.1	3D	7317671-13169186	12884281	12885261	TraesCS3D02G035700	Serine-type endopeptidase inhibitor activity
MQTL3D.1	3D	7317671-13169186	12887131	12887623	TraesCS3D02G035800	Serine-type endopeptidase inhibitor activity
MQTL3D.1	3D	7317671-13169186	12960742	12961143	TraesCS3D02G028800LC	Voltage-gated potassium channel
MQTL3D.1	3D	7317671-13169186	12970958	12972151	TraesCS3D02G028900LC	3'-5' exonuclease domain
MQTL3D.1	3D	7317671-13169186	13004162	13013903	TraesCS3D02G035900	NADP dependent sorbitol 6-phosphate dehydrogenase family protein
MQTL3D.1	3D	7317671-13169186	13031617	13031928	TraesCS3D02G029000LC	Sodium Bile acid symporter family
MQTL3D.1	3D	7317671-13169186	13098401	13103424	TraesCS3D02G029100LC	Tryptophan synthase alpha chain
MQTL3D.1	3D	7317671-13169186	13103440	13105890	TraesCS3D02G036000	Protein kinase domain
MQTL3D.1	3D	7317671-13169186	13142122	13145952	TraesCS3D02G036100	Mannose-6-phosphate isomerase activity
MQTL3D.1	3D	7317671-13169186	13146976	13147494	TraesCS3D02G029200LC	Holliday junction resolvase Hjc
MQTL3D.1	3D	7317671-13169186	13148025	13148390	TraesCS3D02G029300LC	2-aminoethanethiol dioxygenase
MQTL4A.2	4A	603066946-605659570	603065339	603067663	TraesCS4A02G467400LC	Reverse transcriptase domain
MQTL4A.2	4A	603066946-605659570	603067796	603068305	TraesCS4A02G467500LC	DEAD-box ATP-dependent RNA helicase 51
MQTL4A.2	4A	603066946-605659570	603075200	603075562	TraesCS4A02G467600LC	Capsular polysaccharide biosynthesis protein CapD
MQTL4A.2	4A	603066946-605659570	603110928	603111509	TraesCS4A02G467700LC	Retrovirus-related Pol polyprotein from transposon TNT 1-94
MQTL4A.2	4A	603066946-605659570	603113254	603113970	TraesCS4A02G467800LC	Endonuclease/exonuclease/phosphatase
MQTL4A.2	4A	603066946-605659570	603120935	603121345	TraesCS4A02G467900LC	Retrotransposon protein
MQTL4A.2	4A	603066946-605659570	603123086	603123349	TraesCS4A02G468000LC	Endonuclease/exonuclease/phosphatase
MQTL4A.2	4A	603066946-605659570	603123424	603123771	TraesCS4A02G468100LC	Endonuclease/exonuclease/phosphatase
MQTL4A.2	4A	603066946-605659570	603124352	603125053	TraesCS4A02G310300	Ta11-like non-LTR retrotransposon
MQTL4A.2	4A	603066946-605659570	603146240	603146788	TraesCS4A02G468200LC	DNA topoisomerase
MQTL4A.2	4A	603066946-605659570	603281751	603283618	TraesCS4A02G310400	ACT domain-containing protein
MQTL4A.2	4A	603066946-605659570	603305893	603307142	TraesCS4A02G468300LC	U-box domain-containing protein 33
MQTL4A.2	4A	603066946-605659570	603333110	603342132	TraesCS4A02G468400LC	Protein kinase domain
MQTL4A.2	4A	603066946-605659570	604775193	604776413	TraesCS4A02G471200LC	Disease resistance protein (CC-NBS-LRR class) family
MQTL4A.2	4A	603066946-605659570	604778329	604778694	TraesCS4A02G471300LC	Retrotransposon protein
MQTL4A.2	4A	603066946-605659570	604778926	604779968	TraesCS4A02G471400LC	LINE-1 reverse transcriptase like
MQTL4A.2	4A	603066946-605659570	604780261	604780812	TraesCS4A02G471500LC	Retrotransposon protein
MQTL4A.2	4A	603066946-605659570	604789891	604790357	TraesCS4A02G471600LC	Endonuclease/exonuclease/phosphatase
MQTL4A.2	4A	603066946-605659570	604791461	604792228	TraesCS4A02G471700LC	Domain of unknown function DUF4283
MQTL4A.2	4A	603066946-605659570	604792282	604792752	TraesCS4A02G471800LC	Dynein assembly factor 1
MQTL4A.2	4A	603066946-605659570	604827308	604831573	TraesCS4A02G471900LC	NBS-LRR-like resistance protein
MQTL4A.2	4A	603066946-605659570	604837090	604842808	TraesCS4A02G472000LC	Disease resistance protein RPM1
MQTL4A.2	4A	603066946-605659570	604847255	604850213	TraesCS4A02G314400	Disease resistance protein RPM1
MQTL4A.2	4A	603066946-605659570	604856722	604857722	TraesCS4A02G314500	Ethylene-responsive transcription factor
MQTL4A.2	4A	603066946-605659570	604940612	604941666	TraesCS4A02G314600	Ethylene-responsive transcription factor
MQTL4A.2	4A	603066946-605659570	604950723	604951313	TraesCS4A02G472100LC	LINE-1 reverse transcriptase like
MQTL4A.2	4A	603066946-605659570	604997987	604998823	TraesCS4A02G472200LC	Ty1-copia subclass
MQTL4A.2	4A	603066946-605659570	605004833	605005168	TraesCS4A02G472300LC	BTB/POZ/MATH-domain protein
MQTL4A.2	4A	603066946-605659570	605006432	605007135	TraesCS4A02G472400LC	Glycine--tRNA ligase alpha subunit
MQTL4A.2	4A	603066946-605659570	605011157	605019060	TraesCS4A02G314700	BTB/POZ domain
MQTL4A.2	4A	603066946-605659570	605024348	605027787	TraesCS4A02G314800	Leucine-zipper of ternary complex factor MIP1
MQTL4A.2	4A	603066946-605659570	605045504	605046514	TraesCS4A02G472500LC	Zinc ion binding
MQTL4A.2	4A	603066946-605659570	605051840	605052850	TraesCS4A02G472600LC	Zinc ion binding
MQTL4A.2	4A	603066946-605659570	605054852	605055697	TraesCS4A02G472700LC	Ubiquitin-like-specific protease ESD4
MQTL4A.2	4A	603066946-605659570	605070643	605071312	TraesCS4A02G472800LC	hAT family dimerization domain
MQTL4A.2	4A	603066946-605659570	605085385	605087313	TraesCS4A02G314900	Sugar/inositol transporter
MQTL4A.2	4A	603066946-605659570	605125402	605129635	TraesCS4A02G472900LC	Putative S-adenosyl-L-methionine-dependent methyltransferase
MQTL4A.2	4A	603066946-605659570	605128287	605128517	TraesCS4A02G473000LC	S-adenosyl-L-methionine-dependent methyltransferases superfamily protein
MQTL4A.2	4A	603066946-605659570	605135482	605137364	TraesCS4A02G315000	Serine-threonine protein phosphatase N-terminal domain
MQTL4A.2	4A	603066946-605659570	605373658	605373960	TraesCS4A02G473100LC	P-loop containing nucleoside triphosphate hydrolases superfamily protein
MQTL4A.2	4A	603066946-605659570	605374268	605377039	TraesCS4A02G473200LC	Protein TolB
MQTL4A.2	4A	603066946-605659570	605422969	605433982	TraesCS4A02G473300LC	Protein of unknown function DUF594
MQTL4A.2	4A	603066946-605659570	605445403	605445642	TraesCS4A02G473400LC	Endonuclease/exonuclease/phosphatase
MQTL4A.2	4A	603066946-605659570	605528497	605529153	TraesCS4A02G473500LC	Disease resistance protein (TIR-NBS-LRR class) family
MQTL4A.2	4A	603066946-605659570	605528602	605529192	TraesCS4A02G473600LC	ER membrane protein complex subunit 8/9
MQTL4A.2	4A	603066946-605659570	605533493	605534053	TraesCS4A02G473700LC	Serine/threonine-protein phosphatase 7 long form like
MQTL4A.2	4A	603066946-605659570	605540033	605543147	TraesCS4A02G473800LC	Transmembrane protein
MQTL4A.2	4A	603066946-605659570	605559706	605576513	TraesCS4A02G315100	Wall-associated receptor kinase galacturonan-binding
MQTL4A.2	4A	603066946-605659570	605640606	605646822	TraesCS4A02G315200	OTU domain
MQTL4A.2	4A	603066946-605659570	605644790	605646059	TraesCS4A02G315300	Myb/SANT-like DNA-binding domain
MQTL4A.2	4A	603066946-605659570	605650689	605651247	TraesCS4A02G315400	Phytocyanin domain
MQTL4A.2	4A	603066946-605659570	605656378	605659792	TraesCS4A02G315500	Chaperonin Cpn60
MQTL4A.2	4A	603066946-605659570	603340065	603340286	TraesCS4A02G310500	Powder tolerance-related protein
MQTL4A.2	4A	603066946-605659570	603348683	603349652	TraesCS4A02G468500LC	CASP-like protein
MQTL4A.2	4A	603066946-605659570	603354815	603355033	TraesCS4A02G468600LC	Albino or Glassy Yellow 1
MQTL4A.2	4A	603066946-605659570	603355158	603355457	TraesCS4A02G468700LC	F-box/RNI-like superfamily protein
MQTL4A.2	4A	603066946-605659570	603372855	603375220	TraesCS4A02G310600	PsbP family
MQTL4A.2	4A	603066946-605659570	603377077	603380232	TraesCS4A02G310700	Zinc finger C2H2-type
MQTL4A.2	4A	603066946-605659570	603381197	603382844	TraesCS4A02G468800LC	NAD(P)-binding domain
MQTL4A.2	4A	603066946-605659570	603382876	603384074	TraesCS4A02G310800	Protein kinase domain
MQTL4A.2	4A	603066946-605659570	603389076	603390446	TraesCS4A02G310900	F-box family protein
MQTL4A.2	4A	603066946-605659570	603392007	603392814	TraesCS4A02G468900LC	Chloroplastic
MQTL4A.2	4A	603066946-605659570	603398702	603399076	TraesCS4A02G469000LC	Glutamate receptor 2.6
MQTL4A.2	4A	603066946-605659570	603405890	603409736	TraesCS4A02G311000	Oxoglutarate/iron-dependent dioxygenase
MQTL4A.2	4A	603066946-605659570	603412709	603413065	TraesCS4A02G469100LC	Reverse transcriptase zinc-binding domain
MQTL4A.2	4A	603066946-605659570	603446017	603450038	TraesCS4A02G311100	Poly(A) RNA polymerase GLD2-A
MQTL4A.2	4A	603066946-605659570	603451508	603455462	TraesCS4A02G311200	RING/U-box superfamily protein
MQTL4A.2	4A	603066946-605659570	603458896	603462620	TraesCS4A02G311300	Major facilitator superfamily
MQTL4A.2	4A	603066946-605659570	603464816	603468137	TraesCS4A02G311400	Short-chain dehydrogenase/reductase SDR
MQTL4A.2	4A	603066946-605659570	603469204	603469938	TraesCS4A02G311500	F-box family protein
MQTL4A.2	4A	603066946-605659570	603481988	603482257	TraesCS4A02G311600	Histone H2B
MQTL4A.2	4A	603066946-605659570	603487771	603490362	TraesCS4A02G311700	ACT domain
MQTL4A.2	4A	603066946-605659570	603497203	603499122	TraesCS4A02G311800	Protein of unknown function DUF966
MQTL4A.2	4A	603066946-605659570	603504251	603504949	TraesCS4A02G311900	Antimicrobial peptide MBP-1 related (LEM1)
MQTL4A.2	4A	603066946-605659570	603506946	603507572	TraesCS4A02G312000	TRAF-like superfamily protein
MQTL4A.2	4A	603066946-605659570	603511086	603513774	TraesCS4A02G312100	FAD/NAD(P)-binding domain
MQTL4A.2	4A	603066946-605659570	603531246	603533012	TraesCS4A02G312200	Mesoderm induction early response protein
MQTL4A.2	4A	603066946-605659570	603533796	603535084	TraesCS4A02G312300	C2 domain
MQTL4A.2	4A	603066946-605659570	603539694	603540551	TraesCS4A02G312400	PPC domain
MQTL4A.2	4A	603066946-605659570	603634761	603635540	TraesCS4A02G312500	LOB domain-containing protein
MQTL4A.2	4A	603066946-605659570	603637548	603638907	TraesCS4A02G312600	Cyclophilin-type peptidyl-prolyl cis-trans isomerase domain
MQTL4A.2	4A	603066946-605659570	603648387	603649232	TraesCS4A02G469200LC	Transferase family
MQTL4A.2	4A	603066946-605659570	603658276	603658596	TraesCS4A02G469300LC	NAD(P)H-quinone oxidoreductase chain 4
MQTL4A.2	4A	603066946-605659570	603666136	603667011	TraesCS4A02G312700	Major intrinsic protein
MQTL4A.2	4A	603066946-605659570	603674525	603681868	TraesCS4A02G312800	Disease resistance protein (NBS-LRR class) family
MQTL4A.2	4A	603066946-605659570	603698121	603703864	TraesCS4A02G312900	Disease resistance protein (NBS-LRR class) family
MQTL4A.2	4A	603066946-605659570	603705420	603706858	TraesCS4A02G313000	Gag-polypeptide of LTR copia-type
MQTL4A.2	4A	603066946-605659570	603709922	603710230	TraesCS4A02G469400LC	Retrotransposon protein
MQTL4A.2	4A	603066946-605659570	603712451	603713203	TraesCS4A02G469500LC	Endonuclease/exonuclease/phosphatase
MQTL4A.2	4A	603066946-605659570	603726600	603729539	TraesCS4A02G313100	Leucine-rich repeat
MQTL4A.2	4A	603066946-605659570	603980200	603981915	TraesCS4A02G313200	Flavin-binding monooxygenase-like
MQTL4A.2	4A	603066946-605659570	603985991	603986305	TraesCS4A02G469600LC	Retrotransposon protein
MQTL4A.2	4A	603066946-605659570	604014111	604015483	TraesCS4A02G469700LC	Ribonuclease H-like superfamily protein
MQTL4A.2	4A	603066946-605659570	604046836	604047210	TraesCS4A02G469800LC	Lysine-specific demethylase rbr-2
MQTL4A.2	4A	603066946-605659570	604055463	604056092	TraesCS4A02G469900LC	Mechanosensitive channel of small conductance-like 5
MQTL4A.2	4A	603066946-605659570	604055487	604056041	TraesCS4A02G313300	AWPM-19-like
MQTL4A.2	4A	603066946-605659570	604068519	604069061	TraesCS4A02G313400	AWPM-19-like
MQTL4A.2	4A	603066946-605659570	604076529	604093392	TraesCS4A02G313500	Myosin N-terminal SH3-like domain
MQTL4A.2	4A	603066946-605659570	604097055	604097978	TraesCS4A02G470000LC	Transcription factor jumonji (jmjC) domain-containing protein
MQTL4A.2	4A	603066946-605659570	604101314	604103592	TraesCS4A02G313600	Ubiquitin-conjugating enzyme E2
MQTL4A.2	4A	603066946-605659570	604104116	604105207	TraesCS4A02G313700	Oxoglutarate/iron-dependent dioxygenase
MQTL4A.2	4A	603066946-605659570	604107899	604111305	TraesCS4A02G313800	B3 DNA binding domain
MQTL4A.2	4A	603066946-605659570	604112283	604112438	TraesCS4A02G470100LC	Photosystem II
MQTL4A.2	4A	603066946-605659570	604165624	604166100	TraesCS4A02G470200LC	LRR receptor-like kinase
MQTL4A.2	4A	603066946-605659570	604172392	604172700	TraesCS4A02G470300LC	Histidinol-phosphate aminotransferase
MQTL4A.2	4A	603066946-605659570	604208547	604211960	TraesCS4A02G313900	Protein kinase domain
MQTL4A.2	4A	603066946-605659570	604387731	604388066	TraesCS4A02G470400LC	Proto-oncogene c-Fos
MQTL4A.2	4A	603066946-605659570	604388214	604389063	TraesCS4A02G470500LC	DNA topoisomerase
MQTL4A.2	4A	603066946-605659570	604594773	604595687	TraesCS4A02G314000	Oxoglutarate/iron-dependent dioxygenase
MQTL4A.2	4A	603066946-605659570	604641275	604647973	TraesCS4A02G470600LC	Anthocyanin 5-aromatic acyltransferase
MQTL4A.2	4A	603066946-605659570	604659700	604661064	TraesCS4A02G314100	Anthocyanin 5-aromatic acyltransferase
MQTL4A.2	4A	603066946-605659570	604665757	604666371	TraesCS4A02G470700LC	Pentatricopeptide (PPR) repeat-containing protein
MQTL4A.2	4A	603066946-605659570	604667468	604667782	TraesCS4A02G470800LC	Calcium-dependent protein kinase 26
MQTL4A.2	4A	603066946-605659570	604668191	604668571	TraesCS4A02G470900LC	Cyclopropane-fatty-acyl-phospholipid synthase
MQTL4A.2	4A	603066946-605659570	604670034	604671983	TraesCS4A02G471000LC	Leucine-rich repeat receptor kinase-like protein
MQTL4A.2	4A	603066946-605659570	604672359	604672679	TraesCS4A02G314200	Receptor-like kinase
MQTL4A.2	4A	603066946-605659570	604685047	604685546	TraesCS4A02G471100LC	Six-hairpin glycosidase-like
MQTL4A.2	4A	603066946-605659570	604772917	604775106	TraesCS4A02G314300	Disease resistance protein RPM1
MQTL4A.6	4A	710051063-713522136	710062516	710063010	TraesCS4A02G655500LC	Ty3-gypsy subclass
MQTL4A.6	4A	710051063-713522136	710160803	710166955	TraesCS4A02G655600LC	5-dioxygenase-like protein
MQTL4A.6	4A	710051063-713522136	710174245	710174946	TraesCS4A02G441900	Protein of unknown function DUF674
MQTL4A.6	4A	710051063-713522136	710179633	710179944	TraesCS4A02G655700LC	SAC3 family protein 1
MQTL4A.6	4A	710051063-713522136	710206515	710206960	TraesCS4A02G655800LC	Structural maintenance of chromosomes protein 2
MQTL4A.6	4A	710051063-713522136	710210597	710211393	TraesCS4A02G442000	Basic-leucine zipper (bZIP) transcription factor family protein
MQTL4A.6	4A	710051063-713522136	710243350	710243757	TraesCS4A02G655900LC	SURP and G-patch domain-containing protein 1
MQTL4A.6	4A	710051063-713522136	710243465	710244619	TraesCS4A02G442100	Ubiquitin domain
MQTL4A.6	4A	710051063-713522136	710244366	710244668	TraesCS4A02G656000LC	Transcription regulator NOT2/NOT3/NOT5 family protein
MQTL4A.6	4A	710051063-713522136	710263295	710263882	TraesCS4A02G656100LC	Retrotransposable element Tf2
MQTL4A.6	4A	710051063-713522136	710271117	710271506	TraesCS4A02G656200LC	PH and SEC7 domain-containing protein 1
MQTL4A.6	4A	710051063-713522136	710271287	710272168	TraesCS4A02G442200	UDP-glucuronosyl/UDP-glucosyltransferase
MQTL4A.6	4A	710051063-713522136	710283202	710284838	TraesCS4A02G442300	UDP-glucuronosyl/UDP-glucosyltransferase
MQTL4A.6	4A	710051063-713522136	710285806	710286378	TraesCS4A02G656300LC	DNA-directed RNA polymerase subunit beta'
MQTL4A.6	4A	710051063-713522136	710393742	710394650	TraesCS4A02G442400	O-methyltransferase activity
MQTL4A.6	4A	710051063-713522136	710412282	710413928	TraesCS4A02G442500	Oxoglutarate/iron-dependent dioxygenase
MQTL4A.6	4A	710051063-713522136	710663256	710668340	TraesCS4A02G442600	1-deoxy-D-xylulose 5-phosphate reductoisomerase
MQTL4A.6	4A	710051063-713522136	710675735	710677391	TraesCS4A02G442700	UDP-glucuronosyl/UDP-glucosyltransferase
MQTL4A.6	4A	710051063-713522136	710693933	710695540	TraesCS4A02G442800	UDP-glucuronosyl/UDP-glucosyltransferase
MQTL4A.6	4A	710051063-713522136	710742945	710744427	TraesCS4A02G442900	Peroxisomal biogenesis factor 11
MQTL4A.6	4A	710051063-713522136	710772475	710773648	TraesCS4A02G443000	Plant peroxidase
MQTL4A.6	4A	710051063-713522136	710791987	710792334	TraesCS4A02G656400LC	Peptide transporter
MQTL4A.6	4A	710051063-713522136	710794432	710794928	TraesCS4A02G656500LC	RNA-directed DNA polymerase (Reverse transcriptase)
MQTL4A.6	4A	710051063-713522136	710796174	710796819	TraesCS4A02G443100	Sodium-dependent phosphate transporter 1
MQTL4A.6	4A	710051063-713522136	710822570	710823115	TraesCS4A02G656600LC	Reverse transcriptase domain
MQTL4A.6	4A	710051063-713522136	713260190	713263747	TraesCS4A02G661300LC	TPX2 central domain
MQTL4A.6	4A	710051063-713522136	713352055	713352438	TraesCS4A02G445300	Ozone-responsive stress-related protein
MQTL4A.6	4A	710051063-713522136	713359310	713364677	TraesCS4A02G661400LC	SGNH hydrolase-type esterase domain
MQTL4A.6	4A	710051063-713522136	713393020	713393590	TraesCS4A02G445400	Ribonuclease H-like superfamily protein
MQTL4A.6	4A	710051063-713522136	713396458	713397141	TraesCS4A02G661500LC	Endonuclease/exonuclease/phosphatase
MQTL4A.6	4A	710051063-713522136	713398098	713398679	TraesCS4A02G661600LC	Retrotransposon protein
MQTL4A.6	4A	710051063-713522136	713502841	713506406	TraesCS4A02G445500	Protein kinase domain
MQTL4A.6	4A	710051063-713522136	713510438	713510794	TraesCS4A02G661700LC	Ethylene-responsive transcription factor CRF1
MQTL4A.6	4A	710051063-713522136	713516440	713516778	TraesCS4A02G661800LC	NADH-quinone oxidoreductase subunit B
MQTL4A.6	4A	710051063-713522136	713516952	713523294	TraesCS4A02G445600	Cytochrome P450
MQTL4A.6	4A	710051063-713522136	710851637	710853266	TraesCS4A02G656700LC	Glutathione S-transferase domain-containing protein
MQTL4A.6	4A	710051063-713522136	710927860	710928408	TraesCS4A02G656800LC	Endonuclease/exonuclease/phosphatase
MQTL4A.6	4A	710051063-713522136	710929760	710930059	TraesCS4A02G656900LC	Domain of unknown function DUF4283
MQTL4A.6	4A	710051063-713522136	711215194	711215456	TraesCS4A02G657000LC	Argonaute
MQTL4A.6	4A	710051063-713522136	711275865	711276134	TraesCS4A02G657100LC	Protein FAR1-RELATED SEQUENCE 5
MQTL4A.6	4A	710051063-713522136	711316895	711318777	TraesCS4A02G657200LC	TIR-NBS-LRR resistance-like protein RGC151
MQTL4A.6	4A	710051063-713522136	711318854	711320703	TraesCS4A02G657300LC	Glutamate receptor 2.6
MQTL4A.6	4A	710051063-713522136	711320710	711323714	TraesCS4A02G657400LC	E3 ubiquitin-protein ligase SINA-like 10
MQTL4A.6	4A	710051063-713522136	711665676	711666002	TraesCS4A02G657500LC	Eukaryotic translation initiation factor 3 subunit A
MQTL4A.6	4A	710051063-713522136	711666233	711666739	TraesCS4A02G657600LC	P-loop containing nucleoside triphosphate hydrolases superfamily protein
MQTL4A.6	4A	710051063-713522136	711778749	711781475	TraesCS4A02G443200	ClpA/B family
MQTL4A.6	4A	710051063-713522136	711801703	711802032	TraesCS4A02G657700LC	Chloroplastic
MQTL4A.6	4A	710051063-713522136	711802827	711803105	TraesCS4A02G657800LC	Helitron helicase-like domain
MQTL4A.6	4A	710051063-713522136	711803163	711803402	TraesCS4A02G657900LC	Helitron helicase-like domain
MQTL4A.6	4A	710051063-713522136	711804938	711805264	TraesCS4A02G658000LC	DNA helicase Pif1-like
MQTL4A.6	4A	710051063-713522136	711805877	711806191	TraesCS4A02G658100LC	P-loop containing nucleoside triphosphate hydrolase
MQTL4A.6	4A	710051063-713522136	711839832	711842701	TraesCS4A02G443300	ClpA/B family
MQTL4A.6	4A	710051063-713522136	711849779	711850108	TraesCS4A02G658200LC	Chloroplastic
MQTL4A.6	4A	710051063-713522136	711850903	711851181	TraesCS4A02G658300LC	Helitron helicase-like domain
MQTL4A.6	4A	710051063-713522136	711851239	711851472	TraesCS4A02G658400LC	Helitron helicase-like domain
MQTL4A.6	4A	710051063-713522136	711852646	711853334	TraesCS4A02G658500LC	ATP-dependent DNA helicase pif1
MQTL4A.6	4A	710051063-713522136	711853341	711853634	TraesCS4A02G658600LC	PIF1-like helicase
MQTL4A.6	4A	710051063-713522136	711853947	711854261	TraesCS4A02G658700LC	P-loop containing nucleoside triphosphate hydrolase
MQTL4A.6	4A	710051063-713522136	711956957	711962218	TraesCS4A02G443400	Catalytic activity
MQTL4A.6	4A	710051063-713522136	711973715	711978971	TraesCS4A02G443500	Catalytic activity
MQTL4A.6	4A	710051063-713522136	712001605	712002397	TraesCS4A02G658800LC	Cellulose synthase
MQTL4A.6	4A	710051063-713522136	712055700	712056065	TraesCS4A02G658900LC	Ribonucleoside-diphosphate reductase subunit beta
MQTL4A.6	4A	710051063-713522136	712104751	712105308	TraesCS4A02G659000LC	Serine/threonine protein phosphatase 7 long form isogeny
MQTL4A.6	4A	710051063-713522136	712111636	712113069	TraesCS4A02G443600	Cytochrome P450
MQTL4A.6	4A	710051063-713522136	712225798	712226510	TraesCS4A02G659100LC	hAT family dimerization domain
MQTL4A.6	4A	710051063-713522136	712363131	712363340	TraesCS4A02G659200LC	Phospholipase-like protein (PEARLI 4) family protein
MQTL4A.6	4A	710051063-713522136	712445607	712447320	TraesCS4A02G443700	Cytochrome P450
MQTL4A.6	4A	710051063-713522136	712515898	712516260	TraesCS4A02G659300LC	Methionine synthase 2
MQTL4A.6	4A	710051063-713522136	712584192	712596600	TraesCS4A02G659400LC	ACT domain-containing family protein
MQTL4A.6	4A	710051063-713522136	712596664	712597642	TraesCS4A02G443800	Asparagine--tRNA ligase
MQTL4A.6	4A	710051063-713522136	712699695	712702122	TraesCS4A02G659500LC	Homoserine kinase
MQTL4A.6	4A	710051063-713522136	712706146	712706589	TraesCS4A02G659600LC	hAT family C-terminal dimerisation region
MQTL4A.6	4A	710051063-713522136	712734332	712734997	TraesCS4A02G443900	4-hydroxy-tetrahydrodipicolinate synthase
MQTL4A.6	4A	710051063-713522136	712764990	712765655	TraesCS4A02G444000	Arginine--tRNA ligase
MQTL4A.6	4A	710051063-713522136	712835613	712838237	TraesCS4A02G659700LC	Reverse transcriptase domain
MQTL4A.6	4A	710051063-713522136	712838945	712839715	TraesCS4A02G659800LC	Endonuclease/exonuclease/phosphatase
MQTL4A.6	4A	710051063-713522136	712844817	712847079	TraesCS4A02G659900LC	Receptor kinase 1
MQTL4A.6	4A	710051063-713522136	712848225	712849516	TraesCS4A02G444100	Protein kinase family protein
MQTL4A.6	4A	710051063-713522136	712855457	712855756	TraesCS4A02G660000LC	A disintegrin and metalloproteinase with thrombospondin motifs 19
MQTL4A.6	4A	710051063-713522136	712856736	712858739	TraesCS4A02G444200	WD40/YVTN repeat-like-containing domain
MQTL4A.6	4A	710051063-713522136	712863210	712873993	TraesCS4A02G444300	Starch binding domain
MQTL4A.6	4A	710051063-713522136	712875181	712875705	TraesCS4A02G660100LC	Mutator sub-class
MQTL4A.6	4A	710051063-713522136	712878478	712878741	TraesCS4A02G444400	Auxin transport protein (BIG)
MQTL4A.6	4A	710051063-713522136	712908301	712909218	TraesCS4A02G660200LC	Endonuclease/exonuclease/phosphatase
MQTL4A.6	4A	710051063-713522136	712909465	712909692	TraesCS4A02G660300LC	Endonuclease/exonuclease/phosphatase
MQTL4A.6	4A	710051063-713522136	712915290	712917030	TraesCS4A02G444500	Haloacid dehalogenase-like hydrolase
MQTL4A.6	4A	710051063-713522136	712917316	712917624	TraesCS4A02G660400LC	Potassium channel AKT1-like protein
MQTL4A.6	4A	710051063-713522136	712954682	712955562	TraesCS4A02G444600	HAD-like domain
MQTL4A.6	4A	710051063-713522136	712958202	712958393	TraesCS4A02G660500LC	Discoidin domain-containing receptor A
MQTL4A.6	4A	710051063-713522136	712958480	712959286	TraesCS4A02G660600LC	Reverse transcriptase zinc-binding domain
MQTL4A.6	4A	710051063-713522136	712959584	712959910	TraesCS4A02G660700LC	Ribonuclease H-like superfamily protein
MQTL4A.6	4A	710051063-713522136	712965607	712966011	TraesCS4A02G660800LC	Prefoldin beta-like
MQTL4A.6	4A	710051063-713522136	713014959	713016104	TraesCS4A02G444700	Disease resistance protein (NBS-LRR class) family
MQTL4A.6	4A	710051063-713522136	713016436	713017572	TraesCS4A02G444800	NBS-LRR disease resistance protein
MQTL4A.6	4A	710051063-713522136	713032337	713035659	TraesCS4A02G444900	NBS-LRR disease resistance protein
MQTL4A.6	4A	710051063-713522136	713081006	713086802	TraesCS4A02G660900LC	E3 ubiquitin-protein ligase SINA-like 10
MQTL4A.6	4A	710051063-713522136	713087223	713087773	TraesCS4A02G661000LC	Sentrin-specific protease
MQTL4A.6	4A	710051063-713522136	713091718	713093678	TraesCS4A02G661100LC	Zinc ion binding
MQTL4A.6	4A	710051063-713522136	713115583	713117802	TraesCS4A02G445000	GDSL lipase/esterase
MQTL4A.6	4A	710051063-713522136	713119972	713120925	TraesCS4A02G445100	Seed specific protein Bn15D1B
MQTL4A.6	4A	710051063-713522136	713186107	713186406	TraesCS4A02G661200LC	Retrovirus-related Pol polyprotein from transposon 17.6
MQTL4A.6	4A	710051063-713522136	713186975	713188575	TraesCS4A02G445200	Epstein-barr nuclear antigen
MQTL6B.5	6B	699887346-705757553	700093491	700093862	TraesCS6B02G770800LC	Error-prone DNA polymerase
MQTL6B.5	6B	699887346-705757553	700101786	700102319	TraesCS6B02G770900LC	Disease resistance protein RPM1
MQTL6B.5	6B	699887346-705757553	700102527	700103378	TraesCS6B02G771000LC	Winged helix-turn-helix DNA-binding domain
MQTL6B.5	6B	699887346-705757553	700173406	700175120	TraesCS6B02G771100LC	En/Spm sub-class
MQTL6B.5	6B	699887346-705757553	700175232	700176349	TraesCS6B02G771200LC	En/Spm sub-class
MQTL6B.5	6B	699887346-705757553	700193058	700194019	TraesCS6B02G771300LC	En/Spm sub-class
MQTL6B.5	6B	699887346-705757553	700249915	700251662	TraesCS6B02G771400LC	Full insert sequence
MQTL6B.5	6B	699887346-705757553	700616307	700617057	TraesCS6B02G771500LC	Amine oxidase
MQTL6B.5	6B	699887346-705757553	700774921	700775316	TraesCS6B02G771600LC	Ripening-related protein
MQTL6B.5	6B	699887346-705757553	700906542	700906925	TraesCS6B02G771700LC	Ripening-related protein
MQTL6B.5	6B	699887346-705757553	700953964	700954293	TraesCS6B02G431700	Ripening-related protein
MQTL6B.5	6B	699887346-705757553	701056668	701057063	TraesCS6B02G771800LC	Ripening-related protein
MQTL6B.5	6B	699887346-705757553	701139016	701139870	TraesCS6B02G771900LC	En/Spm sub-class
MQTL6B.5	6B	699887346-705757553	701142467	701142841	TraesCS6B02G772000LC	Ripening-related protein
MQTL6B.5	6B	699887346-705757553	701146749	701150376	TraesCS6B02G431800	NBS-LRR resistance-like protein
MQTL6B.5	6B	699887346-705757553	701240635	701240946	TraesCS6B02G772100LC	Reverse transcriptase domain
MQTL6B.5	6B	699887346-705757553	701241724	701242077	TraesCS6B02G772200LC	Endonuclease/exonuclease/phosphatase
MQTL6B.5	6B	699887346-705757553	701242889	701243386	TraesCS6B02G772300LC	Domain of unknown function DUF4283
MQTL6B.5	6B	699887346-705757553	701381798	701383369	TraesCS6B02G431900	Protein PLASTID MOVEMENT IMPAIRED 1
MQTL6B.5	6B	699887346-705757553	701386937	701392452	TraesCS6B02G432000	WD40 repeat
MQTL6B.5	6B	699887346-705757553	701428074	701429427	TraesCS6B02G772400LC	Nuclear pore complex
MQTL6B.5	6B	699887346-705757553	701469439	701486629	TraesCS6B02G432100	RING finger and transmembrane domain-containing protein 2
MQTL6B.5	6B	699887346-705757553	701488381	701489139	TraesCS6B02G772500LC	Mutator sub-class
MQTL6B.5	6B	699887346-705757553	701620817	701621344	TraesCS6B02G772600LC	Inositol requiring 1-1
MQTL6B.5	6B	699887346-705757553	701655166	701660309	TraesCS6B02G432200	Cytochrome P450
MQTL6B.5	6B	699887346-705757553	701661119	701662415	TraesCS6B02G432300	CBS domain
MQTL6B.5	6B	699887346-705757553	701661949	701662457	TraesCS6B02G772700LC	ATP-dependent 6-phosphofructokinase 1
MQTL6B.5	6B	699887346-705757553	701662761	701663303	TraesCS6B02G772800LC	Tetratricopeptide repeat (TPR)-like superfamily protein
MQTL6B.5	6B	699887346-705757553	701663215	701663553	TraesCS6B02G772900LC	Myosin
MQTL6B.5	6B	699887346-705757553	701666456	701667562	TraesCS6B02G773000LC	Harbinger transposase-derived protein
MQTL6B.5	6B	699887346-705757553	701668766	701672258	TraesCS6B02G432400	Protein of unknown function DUF3615
MQTL6B.5	6B	699887346-705757553	701863055	701866680	TraesCS6B02G432500	SANT/Myb domain
MQTL6B.5	6B	699887346-705757553	701871210	701874404	TraesCS6B02G432600	Thiolase
MQTL6B.5	6B	699887346-705757553	701886743	701890627	TraesCS6B02G432700	Ribosomal protein L13
MQTL6B.5	6B	699887346-705757553	701896607	701896975	TraesCS6B02G773100LC	Glutathione S-transferase T3
MQTL6B.5	6B	699887346-705757553	701975108	701976963	TraesCS6B02G432800	PB1 domain
MQTL6B.5	6B	699887346-705757553	701977549	701982043	TraesCS6B02G432900	Aldo/keto reductase family
MQTL6B.5	6B	699887346-705757553	701980020	701980860	TraesCS6B02G773200LC	Thymidine kinase
MQTL6B.5	6B	699887346-705757553	701983065	701988523	TraesCS6B02G433000	Catalytic activity
MQTL6B.5	6B	699887346-705757553	702143690	702144247	TraesCS6B02G433100	NAC domain
MQTL6B.5	6B	699887346-705757553	702199810	702200121	TraesCS6B02G773300LC	Retrotransposon protein
MQTL6B.5	6B	699887346-705757553	702200866	702201165	TraesCS6B02G773400LC	Transposon TX1 uncharacterized
MQTL6B.5	6B	699887346-705757553	702201645	702202330	TraesCS6B02G773500LC	Endonuclease/exonuclease/phosphatase
MQTL6B.5	6B	699887346-705757553	702202951	702203427	TraesCS6B02G773600LC	Domain of unknown function DUF4283
MQTL6B.5	6B	699887346-705757553	702204493	702205974	TraesCS6B02G433200	Ribonuclease H-like domain
MQTL6B.5	6B	699887346-705757553	702206026	702206811	TraesCS6B02G773700LC	LINE-1 reverse transcriptase like
MQTL6B.5	6B	699887346-705757553	702206968	702207855	TraesCS6B02G773800LC	Reverse transcriptase domain
MQTL6B.5	6B	699887346-705757553	702208720	702209343	TraesCS6B02G773900LC	Transposon TX1 uncharacterized 149 kDa protein
MQTL6B.5	6B	699887346-705757553	702209365	702210516	TraesCS6B02G433300	Zinc knuckle CX2CX4HX4C
MQTL6B.5	6B	699887346-705757553	702210539	702211102	TraesCS6B02G774000LC	Apurinic endonuclease-redox protein
MQTL6B.5	6B	699887346-705757553	702223704	702224012	TraesCS6B02G774100LC	Mutator sub-class
MQTL6B.5	6B	699887346-705757553	702226445	702226747	TraesCS6B02G774200LC	ATP-dependent caseinolytic (Clp) protease/crotonase family protein
MQTL6B.5	6B	699887346-705757553	702228439	702228666	TraesCS6B02G774300LC	UvrABC system protein C
MQTL6B.5	6B	699887346-705757553	702231072	702232099	TraesCS6B02G774400LC	Gag polyprotein
MQTL6B.5	6B	699887346-705757553	702241162	702243169	TraesCS6B02G774500LC	Methyltransferase family protein
MQTL6B.5	6B	699887346-705757553	702243531	702245336	TraesCS6B02G433400	Pentatricopeptide repeat
MQTL6B.5	6B	699887346-705757553	702244019	702244447	TraesCS6B02G774600LC	Origin recognition complex subunit 2
MQTL6B.5	6B	699887346-705757553	702246263	702247493	TraesCS6B02G433500	Heavy metal transport/detoxification superfamily protein
MQTL6B.5	6B	699887346-705757553	702272191	702272883	TraesCS6B02G774700LC	Heavy metal-associated protein
MQTL6B.5	6B	699887346-705757553	702305620	702306467	TraesCS6B02G433600	CTC-interacting domain 4
MQTL6B.5	6B	699887346-705757553	702306979	702307362	TraesCS6B02G774800LC	Bifunctional uridylyltransferase/uridylyl-removing enzyme
MQTL6B.5	6B	699887346-705757553	702370232	702370927	TraesCS6B02G433700	Heavy-metal-associated domain protein
MQTL6B.5	6B	699887346-705757553	702383774	702385339	TraesCS6B02G774900LC	Heavy-metal-associated domain
MQTL6B.5	6B	699887346-705757553	702562152	702565516	TraesCS6B02G433800	DHHC palmitoyltransferase
MQTL6B.5	6B	699887346-705757553	702598690	702598941	TraesCS6B02G775000LC	Transposon protein
MQTL6B.5	6B	699887346-705757553	702658819	702659877	TraesCS6B02G433900	Tetratricopeptide repeat (TPR)-like superfamily protein
MQTL6B.5	6B	699887346-705757553	702668844	702669677	TraesCS6B02G434000	PP2A regulatory subunit TAP46
MQTL6B.5	6B	699887346-705757553	702697918	702698127	TraesCS6B02G775100LC	U box domain
MQTL6B.5	6B	699887346-705757553	702702709	702752196	TraesCS6B02G775200LC	Glutathione S-transferase T3
MQTL6B.5	6B	699887346-705757553	702812458	702815079	TraesCS6B02G434100	Pentatricopeptide repeat
MQTL6B.5	6B	699887346-705757553	702814210	702815166	TraesCS6B02G775300LC	RING/U-box superfamily protein
MQTL6B.5	6B	699887346-705757553	702815267	702817250	TraesCS6B02G434200	Thioredoxin-like fold
MQTL6B.5	6B	699887346-705757553	702825161	702830033	TraesCS6B02G434300	Pumilio RNA-binding repeat
MQTL6B.5	6B	699887346-705757553	702831636	702836314	TraesCS6B02G434400	P-loop containing nucleoside triphosphate hydrolase
MQTL6B.5	6B	699887346-705757553	702940658	702941141	TraesCS6B02G434500	uvrB/uvrC motif-containing protein
MQTL6B.5	6B	699887346-705757553	702953445	702953901	TraesCS6B02G775400LC	Glutathione S-transferase T3
MQTL6B.5	6B	699887346-705757553	702991187	702991492	TraesCS6B02G775500LC	GRF zinc finger family protein
MQTL6B.5	6B	699887346-705757553	702996502	702997932	TraesCS6B02G775600LC	FAR1 DNA binding domain
MQTL6B.5	6B	699887346-705757553	703042524	703047261	TraesCS6B02G775700LC	Endonuclease/exonuclease/phosphatase
MQTL6B.5	6B	699887346-705757553	703084942	703086131	TraesCS6B02G775800LC	FAR1-related sequence protein
MQTL6B.5	6B	699887346-705757553	703087410	703087676	TraesCS6B02G775900LC	hAT family C-terminal dimerisation region
MQTL6B.5	6B	699887346-705757553	703094652	703095251	TraesCS6B02G776000LC	RNA-directed DNA polymerase (Reverse transcriptase)
MQTL6B.5	6B	699887346-705757553	703133971	703134237	TraesCS6B02G776100LC	hAT family C-terminal dimerisation region
MQTL6B.5	6B	699887346-705757553	703138703	703139248	TraesCS6B02G776200LC	Endonuclease/exonuclease/phosphatase
MQTL6B.5	6B	699887346-705757553	703146359	703147595	TraesCS6B02G434600	C2 domain
MQTL6B.5	6B	699887346-705757553	703153107	703155841	TraesCS6B02G434700	OTU-like cysteine protease
MQTL6B.5	6B	699887346-705757553	703157574	703158002	TraesCS6B02G776300LC	Nucleotide-diphospho-sugar transferases superfamily protein
MQTL6B.5	6B	699887346-705757553	703165220	703165564	TraesCS6B02G776400LC	Oleosin
MQTL6B.5	6B	699887346-705757553	703165874	703169448	TraesCS6B02G434800	Protein kinase domain
MQTL6B.5	6B	699887346-705757553	703166006	703166383	TraesCS6B02G776500LC	GDSL-like Lipase/Acylhydrolase superfamily protein
MQTL6B.5	6B	699887346-705757553	703203265	703203477	TraesCS6B02G776600LC	Endonuclease/exonuclease/phosphatase
MQTL6B.5	6B	699887346-705757553	703217846	703218460	TraesCS6B02G776700LC	Reverse transcriptase zinc-binding domain
MQTL6B.5	6B	699887346-705757553	703251351	703251772	TraesCS6B02G776800LC	Plant invertase/pectin methylesterase inhibitor superfamily protein
MQTL6B.5	6B	699887346-705757553	703256201	703256440	TraesCS6B02G776900LC	Ubiquitin carboxyl-terminal hydrolase 22
MQTL6B.5	6B	699887346-705757553	703283589	703288511	TraesCS6B02G434900	ABC transporter-like
MQTL6B.5	6B	699887346-705757553	703288941	703290748	TraesCS6B02G435000	Zinc ion binding
MQTL6B.5	6B	699887346-705757553	703289313	703289585	TraesCS6B02G777000LC	F-box/kelch-repeat protein
MQTL6B.5	6B	699887346-705757553	703298275	703299944	TraesCS6B02G435100	Ankyrin repeat family protein
MQTL6B.5	6B	699887346-705757553	703305895	703308099	TraesCS6B02G435200	Ankyrin repeat family protein
MQTL6B.5	6B	699887346-705757553	703310584	703311024	TraesCS6B02G777100LC	Reverse transcriptase zinc-binding domain
MQTL6B.5	6B	699887346-705757553	703313385	703314098	TraesCS6B02G435300	Ankyrin repeat family protein
MQTL6B.5	6B	699887346-705757553	703334533	703335264	TraesCS6B02G777200LC	Retrotransposon protein
MQTL6B.5	6B	699887346-705757553	703347119	703347292	TraesCS6B02G777300LC	Cyst nematode resistance protein-like
MQTL6B.5	6B	699887346-705757553	703347710	703349826	TraesCS6B02G435400	Ankyrin repeat family protein
MQTL6B.5	6B	699887346-705757553	703388918	703389427	TraesCS6B02G435500	Pectinesterase inhibitor domain
MQTL6B.5	6B	699887346-705757553	703391735	703392445	TraesCS6B02G435600	Ankyrin repeat family protein
MQTL6B.5	6B	699887346-705757553	703413035	703413760	TraesCS6B02G435700	Ankyrin repeat family protein
MQTL6B.5	6B	699887346-705757553	703435205	703437514	TraesCS6B02G435800	Transmembrane protein
MQTL6B.5	6B	699887346-705757553	703447901	703448899	TraesCS6B02G435900	Transmembrane protein
MQTL6B.5	6B	699887346-705757553	703449311	703450273	TraesCS6B02G777400LC	Protein kinase family protein / protein phosphatase 2C ( PP2C) family protein
MQTL6B.5	6B	699887346-705757553	703453554	703454273	TraesCS6B02G436000	Ankyrin repeat family protein
MQTL6B.5	6B	699887346-705757553	703464098	703464892	TraesCS6B02G436100	Ankyrin repeat family protein
MQTL6B.5	6B	699887346-705757553	703486932	703494928	TraesCS6B02G777500LC	Acting on ester bond
MQTL6B.5	6B	699887346-705757553	703508853	703509203	TraesCS6B02G777600LC	4-hydroxy-3-methylbut-2-enyl diphosphate synthase
MQTL6B.5	6B	699887346-705757553	703525610	703526692	TraesCS6B02G777700LC	Bifunctional glutamine synthetase adenylyltransferase/adenylyl-removing enzyme
MQTL6B.5	6B	699887346-705757553	703526958	703527707	TraesCS6B02G777800LC	Glycosyl hydrolase superfamily protein
MQTL6B.5	6B	699887346-705757553	703528111	703528770	TraesCS6B02G777900LC	Endonuclease/exonuclease/phosphatase
MQTL6B.5	6B	699887346-705757553	703529759	703530571	TraesCS6B02G778000LC	Retrotransposon protein
MQTL6B.5	6B	699887346-705757553	703530640	703531341	TraesCS6B02G778100LC	Reverse transcriptase zinc-binding domain
MQTL6B.5	6B	699887346-705757553	703532310	703532795	TraesCS6B02G778200LC	NADPH--cytochrome P450 reductase
MQTL6B.5	6B	699887346-705757553	703674837	703675727	TraesCS6B02G778300LC	Replication protein A 32 kDa subunit
MQTL6B.5	6B	699887346-705757553	703767596	703768663	TraesCS6B02G778400LC	Reverse transcriptase (RNA-dependent DNA polymerase)
MQTL6B.5	6B	699887346-705757553	703768733	703769107	TraesCS6B02G778500LC	Ribonuclease H-like domain
MQTL6B.5	6B	699887346-705757553	703770804	703771463	TraesCS6B02G778600LC	Putative gypsy type transposon
MQTL6B.5	6B	699887346-705757553	703772947	703773309	TraesCS6B02G778700LC	30S ribosomal protein S17
MQTL6B.5	6B	699887346-705757553	703773494	703773802	TraesCS6B02G778800LC	26S protease regulatory subunit 4-like protein
MQTL6B.5	6B	699887346-705757553	703781216	703784578	TraesCS6B02G778900LC	Transmembrane protein
MQTL6B.5	6B	699887346-705757553	703790874	703791206	TraesCS6B02G779000LC	DEK carboxy-terminal domain protein
MQTL6B.5	6B	699887346-705757553	703802075	703802398	TraesCS6B02G779100LC	Serine/threonine-protein kinase Nek7
MQTL6B.5	6B	699887346-705757553	703863161	703863472	TraesCS6B02G779200LC	Transposon protein
MQTL6B.5	6B	699887346-705757553	703866920	703867336	TraesCS6B02G779300LC	Ankyrin repeat family protein
MQTL6B.5	6B	699887346-705757553	703941514	703944557	TraesCS6B02G779400LC	FAR1 DNA binding domain
MQTL6B.5	6B	699887346-705757553	703945140	703946019	TraesCS6B02G779500LC	Cytochrome P450 1A1
MQTL6B.5	6B	699887346-705757553	703954527	703962325	TraesCS6B02G779600LC	ERAP1-like C-terminal domain
MQTL6B.5	6B	699887346-705757553	703991357	703991896	TraesCS6B02G779700LC	Epstein-Barr virus EBNA-1-like protein
MQTL6B.5	6B	699887346-705757553	704016625	704018692	TraesCS6B02G436200	Ankyrin repeat-containing protein
MQTL6B.5	6B	699887346-705757553	704022627	704022998	TraesCS6B02G779800LC	Nucleic acid binding
MQTL6B.5	6B	699887346-705757553	704031961	704033223	TraesCS6B02G436300	Protein kinase domain
MQTL6B.5	6B	699887346-705757553	704038196	704038672	TraesCS6B02G779900LC	Membrane-associated kinase regulator
MQTL6B.5	6B	699887346-705757553	704038894	704042474	TraesCS6B02G436400	Serine-threonine protein phosphatase N-terminal domain
MQTL6B.5	6B	699887346-705757553	704050428	704050624	TraesCS6B02G780000LC	Zinc finger MYM-type protein 1
MQTL6B.5	6B	699887346-705757553	704057218	704057724	TraesCS6B02G780100LC	Serine/threonine protein phosphatase 7 long form isogeny
MQTL6B.5	6B	699887346-705757553	704095242	704095469	TraesCS6B02G780200LC	Peptide deformylase
MQTL6B.5	6B	699887346-705757553	704102311	704103380	TraesCS6B02G436500	Elongation factor Tu
MQTL6B.5	6B	699887346-705757553	704136929	704139500	TraesCS6B02G780300LC	Methyltransferase-like protein 16
MQTL6B.5	6B	699887346-705757553	704139856	704140239	TraesCS6B02G780400LC	Leucine-rich repeat-containing protein 40
MQTL6B.5	6B	699887346-705757553	704144705	704144995	TraesCS6B02G780500LC	Condensin complex subunit
MQTL6B.5	6B	699887346-705757553	704153968	704155989	TraesCS6B02G436600	F-box domain
MQTL6B.5	6B	699887346-705757553	704176463	704177283	TraesCS6B02G436700	Leucine-rich repeat protein kinase family protein
MQTL6B.5	6B	699887346-705757553	704177367	704178266	TraesCS6B02G436800	F-box domain
MQTL6B.5	6B	699887346-705757553	704182424	704184120	TraesCS6B02G436900	F-box domain
MQTL6B.5	6B	699887346-705757553	704187356	704189481	TraesCS6B02G437000	F-box domain
MQTL6B.5	6B	699887346-705757553	704190032	704190382	TraesCS6B02G780600LC	Reverse transcriptase zinc-binding domain
MQTL6B.5	6B	699887346-705757553	704303211	704304896	TraesCS6B02G437100	F-box domain
MQTL6B.5	6B	699887346-705757553	704305505	704306032	TraesCS6B02G780700LC	Ribonuclease H-like domain
MQTL6B.5	6B	699887346-705757553	704371677	704374366	TraesCS6B02G437200	FBD-associated F-box protein
MQTL6B.5	6B	699887346-705757553	704380548	704382739	TraesCS6B02G780800LC	Zinc ion binding
MQTL6B.5	6B	699887346-705757553	704384131	704384712	TraesCS6B02G780900LC	Nucleoid occlusion factor SlmA
MQTL6B.5	6B	699887346-705757553	704385712	704388821	TraesCS6B02G781000LC	Late embryogenesis abundant protein
MQTL6B.5	6B	699887346-705757553	704395771	704396632	TraesCS6B02G437300	Serine/threonine-protein phosphatase 7 long form-like protein
MQTL6B.5	6B	699887346-705757553	704411117	704411974	TraesCS6B02G437400	Subtilase family protein
MQTL6B.5	6B	699887346-705757553	704438577	704442364	TraesCS6B02G437500	F-box domain
MQTL6B.5	6B	699887346-705757553	704445955	704447933	TraesCS6B02G437600	Ankyrin repeat
MQTL6B.5	6B	699887346-705757553	704449077	704449925	TraesCS6B02G437700	Ring finger protein
MQTL6B.5	6B	699887346-705757553	704450458	704454256	TraesCS6B02G437800	Tetratricopeptide-like helical domain
MQTL6B.5	6B	699887346-705757553	704459648	704460085	TraesCS6B02G781100LC	AAA-type ATPase family protein
MQTL6B.5	6B	699887346-705757553	704461234	704462616	TraesCS6B02G437900	Anthocyanin 5-aromatic acyltransferase
MQTL6B.5	6B	699887346-705757553	704462086	704462769	TraesCS6B02G781200LC	Meristematic receptor-like kinase
MQTL6B.5	6B	699887346-705757553	704463882	704464667	TraesCS6B02G781300LC	Wall-associated receptor kinase 5
MQTL6B.5	6B	699887346-705757553	704466155	704466613	TraesCS6B02G781400LC	Endonuclease/exonuclease/phosphatase
MQTL6B.5	6B	699887346-705757553	704475270	704475527	TraesCS6B02G781500LC	Endonuclease/exonuclease/phosphatase
MQTL6B.5	6B	699887346-705757553	704476284	704477120	TraesCS6B02G781600LC	Reverse transcriptase domain
MQTL6B.5	6B	699887346-705757553	704502619	704502843	TraesCS6B02G781700LC	Retrotransposon protein
MQTL6B.5	6B	699887346-705757553	704506337	704506663	TraesCS6B02G781800LC	Protein kinase superfamily protein
MQTL6B.5	6B	699887346-705757553	704506982	704508179	TraesCS6B02G781900LC	DNA-binding HORMA family protein
MQTL6B.5	6B	699887346-705757553	704556752	704556982	TraesCS6B02G782000LC	Vacuolar protein sorting/targeting protein 10
MQTL6B.5	6B	699887346-705757553	704561347	704562573	TraesCS6B02G438000	F-box family protein
MQTL6B.5	6B	699887346-705757553	704567275	704577124	TraesCS6B02G782100LC	3'-5' exonuclease domain
MQTL6B.5	6B	699887346-705757553	704583348	704585192	TraesCS6B02G438100	Disease resistance protein
MQTL6B.5	6B	699887346-705757553	704584564	704584881	TraesCS6B02G782200LC	Receptor-type tyrosine-protein phosphatase T
MQTL6B.5	6B	699887346-705757553	704585234	704594686	TraesCS6B02G438200	Disease resistance protein (NBS-LRR class) family
MQTL6B.5	6B	699887346-705757553	704586632	704587396	TraesCS6B02G782300LC	LINE-1 reverse transcriptase like
MQTL6B.5	6B	699887346-705757553	704597228	704597944	TraesCS6B02G782400LC	RNA-directed DNA polymerase (reverse transcriptase)-related family protein
MQTL6B.5	6B	699887346-705757553	704653580	704656108	TraesCS6B02G438300	Transmembrane protein
MQTL6B.5	6B	699887346-705757553	704672937	704677646	TraesCS6B02G438400	Ionotropic glutamate receptor
MQTL6B.5	6B	699887346-705757553	704689587	704690189	TraesCS6B02G782500LC	Glutathione S-transferase T3
MQTL6B.5	6B	699887346-705757553	704738737	704742209	TraesCS6B02G438500	Myosin type-2 heavy chain 2
MQTL6B.5	6B	699887346-705757553	704743659	704745056	TraesCS6B02G438600	Cortactin-binding protein 2
MQTL6B.5	6B	699887346-705757553	704751310	704752065	TraesCS6B02G438700	Protein of unknown function DUF260
MQTL6B.5	6B	699887346-705757553	704788471	704796246	TraesCS6B02G438800	Cytochrome P450
MQTL6B.5	6B	699887346-705757553	704812373	704813136	TraesCS6B02G782600LC	Ribonuclease H-like superfamily protein
MQTL6B.5	6B	699887346-705757553	704832093	704833079	TraesCS6B02G438900	Nicotianamine synthase
MQTL6B.5	6B	699887346-705757553	704839301	704839804	TraesCS6B02G782700LC	Plant mobile domain-containing protein
MQTL6B.5	6B	699887346-705757553	704841062	704841913	TraesCS6B02G782800LC	Replicase polyprotein 1a
MQTL6B.5	6B	699887346-705757553	704848780	704849703	TraesCS6B02G439000	FAR1 DNA binding domain
MQTL6B.5	6B	699887346-705757553	704851510	704852985	TraesCS6B02G439100	3-beta-glucosidase
MQTL6B.5	6B	699887346-705757553	704851546	704853144	TraesCS6B02G782900LC	DNA repair/recombination protein
MQTL6B.5	6B	699887346-705757553	704860398	704862092	TraesCS6B02G439200	F-box domain
MQTL6B.5	6B	699887346-705757553	704879300	704881854	TraesCS6B02G439300	PBS lyase HEAT-like repeat
MQTL6B.5	6B	699887346-705757553	704882414	704885861	TraesCS6B02G439400	Target SNARE coiled-coil homology domain
MQTL6B.5	6B	699887346-705757553	704890464	704891345	TraesCS6B02G439500	PPC domain
MQTL6B.5	6B	699887346-705757553	704944589	704949129	TraesCS6B02G783000LC	ATP binding
MQTL6B.5	6B	699887346-705757553	704971654	704974202	TraesCS6B02G439600	Phosphorelay sensor kinase activity
MQTL6B.5	6B	699887346-705757553	704984668	704985510	TraesCS6B02G783100LC	Putative gypsy type transposon
MQTL6B.5	6B	699887346-705757553	704986657	704987296	TraesCS6B02G783200LC	Uveal autoantigen with coiled-coil domains and ankyrin repeats
MQTL6B.5	6B	699887346-705757553	705155271	705156899	TraesCS6B02G439700	Protein kinase domain
MQTL6B.5	6B	699887346-705757553	705158924	705162882	TraesCS6B02G439800	RING/U-box superfamily protein
MQTL6B.5	6B	699887346-705757553	705181652	705183828	TraesCS6B02G439900	P-loop containing nucleoside triphosphate hydrolase
MQTL6B.5	6B	699887346-705757553	705282693	705285851	TraesCS6B02G440000	B3 DNA binding domain
MQTL6B.5	6B	699887346-705757553	705301641	705302045	TraesCS6B02G783300LC	HR-like lesion-inducer
MQTL6B.5	6B	699887346-705757553	705307889	705308351	TraesCS6B02G783400LC	DNA-binding pseudobarrel domain
MQTL6B.5	6B	699887346-705757553	705313251	705313905	TraesCS6B02G783500LC	B3 DNA binding domain
MQTL6B.5	6B	699887346-705757553	705315030	705316502	TraesCS6B02G440100	P-loop containing nucleoside triphosphate hydrolase
MQTL6B.5	6B	699887346-705757553	705320940	705321251	TraesCS6B02G783600LC	PRLI-interacting factor
MQTL6B.5	6B	699887346-705757553	705377945	705384852	TraesCS6B02G440200	Metabolic process
MQTL6B.5	6B	699887346-705757553	705473486	705475000	TraesCS6B02G440300	Multi antimicrobial extrusion protein
MQTL6B.5	6B	699887346-705757553	705485132	705485795	TraesCS6B02G783700LC	Endonuclease/exonuclease/phosphatase
MQTL6B.5	6B	699887346-705757553	705490657	705492625	TraesCS6B02G440400	Multi antimicrobial extrusion protein
MQTL6B.5	6B	699887346-705757553	705496772	705496939	TraesCS6B02G783800LC	RNA polymerase II transcription mediator
MQTL6B.5	6B	699887346-705757553	705497185	705500263	TraesCS6B02G440500	Fibrillarin
MQTL6B.5	6B	699887346-705757553	705502771	705506268	TraesCS6B02G440600	Leucine-rich repeat
MQTL6B.5	6B	699887346-705757553	705518701	705520780	TraesCS6B02G440700	F-box domain
MQTL6B.5	6B	699887346-705757553	705550492	705555204	TraesCS6B02G440800	Fibrillarin
MQTL6B.5	6B	699887346-705757553	705560059	705560844	TraesCS6B02G783900LC	AP3-complex subunit beta-A
MQTL6B.5	6B	699887346-705757553	705561741	705565349	TraesCS6B02G440900	Disease resistance protein (NBS-LRR class) family
MQTL6B.5	6B	699887346-705757553	705580177	705581593	TraesCS6B02G441000	Leucine-rich repeat
MQTL6B.5	6B	699887346-705757553	705584418	705585133	TraesCS6B02G784000LC	Nucleic acid binding
MQTL6B.5	6B	699887346-705757553	705601112	705604222	TraesCS6B02G441100	Leucine-rich repeat
MQTL6B.5	6B	699887346-705757553	705615477	705620526	TraesCS6B02G441200	Disease resistance protein (NBS-LRR class) family
MQTL6B.5	6B	699887346-705757553	705628305	705629687	TraesCS6B02G441300	Leucine-rich repeat
MQTL6B.5	6B	699887346-705757553	705635005	705636714	TraesCS6B02G441400	Leucine-rich repeat
MQTL6B.5	6B	699887346-705757553	705641041	705642823	TraesCS6B02G441500	Leucine-rich repeat
MQTL6B.5	6B	699887346-705757553	705643901	705644891	TraesCS6B02G784100LC	Leucine-rich repeat
MQTL6B.5	6B	699887346-705757553	705646026	705646394	TraesCS6B02G441600	Leucine-rich receptor-like kinase family protein
MQTL6B.5	6B	699887346-705757553	705755435	705755998	TraesCS6B02G784200LC	Reverse transcriptase zinc-binding domain
MQTL6B.5	6B	699887346-705757553	705757071	705758586	TraesCS6B02G441700	Leucine-rich repeat
MQTL7B.1	7B	831011-3336782	832692	835181	TraesCS7B02G002400LC	NBS-LRR disease resistance protein-like protein
MQTL7B.1	7B	831011-3336782	847915	850556	TraesCS7B02G002200	Disease resistance protein (NBS-LRR class) family
MQTL7B.1	7B	831011-3336782	882348	891020	TraesCS7B02G002300	Disease resistance protein (NBS-LRR class) family
MQTL7B.1	7B	831011-3336782	890685	891314	TraesCS7B02G002500LC	ATP phosphoribosyltransferase regulatory subunit
MQTL7B.1	7B	831011-3336782	988594	989208	TraesCS7B02G002600LC	Isopentenyl-diphosphate delta-isomerase
MQTL7B.1	7B	831011-3336782	1018075	1018671	TraesCS7B02G002700LC	Leucine-rich repeat receptor-like protein kinase
MQTL7B.1	7B	831011-3336782	1020557	1021684	TraesCS7B02G002400	Leucine-rich repeat
MQTL7B.1	7B	831011-3336782	1028364	1030682	TraesCS7B02G002800LC	NBS-containing resistance-like protein
MQTL7B.1	7B	831011-3336782	1033399	1101968	TraesCS7B02G002500	Disease resistance protein (TIR-NBS-LRR class) family
MQTL7B.1	7B	831011-3336782	1037429	1039865	TraesCS7B02G002600	Major sperm protein (MSP) domain
MQTL7B.1	7B	831011-3336782	1065271	1069181	TraesCS7B02G002700	Trypsin-like peptidase domain
MQTL7B.1	7B	831011-3336782	1154190	1155317	TraesCS7B02G002800	Leucine-rich repeat
MQTL7B.1	7B	831011-3336782	1203205	1208405	TraesCS7B02G002900	COP1-interacting-like protein
MQTL7B.1	7B	831011-3336782	1206130	1206468	TraesCS7B02G002900LC	3-bisphosphoglycerate-independent phosphoglycerate mutase
MQTL7B.1	7B	831011-3336782	1251693	1252165	TraesCS7B02G003000LC	WD-40 repeat family protein / beige-like protein
MQTL7B.1	7B	831011-3336782	2911028	2919723	TraesCS7B02G005200	ABC transporter-like
MQTL7B.1	7B	831011-3336782	2922084	2926405	TraesCS7B02G007100LC	Reverse transcriptase domain
MQTL7B.1	7B	831011-3336782	2926621	2927436	TraesCS7B02G007200LC	UPF0502 protein YceH
MQTL7B.1	7B	831011-3336782	2927716	2929131	TraesCS7B02G005300	Ta11-like non-LTR retrotransposon
MQTL7B.1	7B	831011-3336782	2933080	2941487	TraesCS7B02G005400	AAA+ ATPase domain
MQTL7B.1	7B	831011-3336782	2944363	2948589	TraesCS7B02G005500	Phosphofructokinase domain
MQTL7B.1	7B	831011-3336782	3014848	3015321	TraesCS7B02G007300LC	Reverse transcriptase zinc-binding domain
MQTL7B.1	7B	831011-3336782	3086414	3093609	TraesCS7B02G007400LC	3(4)-beta-glucanase 2
MQTL7B.1	7B	831011-3336782	3091644	3092663	TraesCS7B02G007500LC	Leucine-rich repeat protein kinase family protein
MQTL7B.1	7B	831011-3336782	3094550	3094837	TraesCS7B02G005600	B3 DNA binding domain
MQTL7B.1	7B	831011-3336782	3130492	3130794	TraesCS7B02G007600LC	Zinc induced facilitator 1
MQTL7B.1	7B	831011-3336782	3142605	3150879	TraesCS7B02G005700	THIF-type NAD/FAD binding fold
MQTL7B.1	7B	831011-3336782	3171084	3174610	TraesCS7B02G005800	Hexapeptide repeat
MQTL7B.1	7B	831011-3336782	3178824	3183838	TraesCS7B02G005900	NBS-LRR disease resistance protein-like
MQTL7B.1	7B	831011-3336782	3329541	3332808	TraesCS7B02G006000	Protein tyrosine phosphatase activity
MQTL7B.1	7B	831011-3336782	1254814	1262214	TraesCS7B02G003000	COP1-interacting-like protein
MQTL7B.1	7B	831011-3336782	1259010	1260188	TraesCS7B02G003100LC	Bifunctional protein HldE
MQTL7B.1	7B	831011-3336782	1269085	1269483	TraesCS7B02G003200LC	Flagellar motor switch protein FliM
MQTL7B.1	7B	831011-3336782	1269857	1276459	TraesCS7B02G003100	WD40 repeat
MQTL7B.1	7B	831011-3336782	1277537	1282562	TraesCS7B02G003200	PB1 domain
MQTL7B.1	7B	831011-3336782	1304965	1309090	TraesCS7B02G003300	Disease resistance protein (NBS-LRR class) family
MQTL7B.1	7B	831011-3336782	1310442	1310843	TraesCS7B02G003300LC	RNA-directed DNA polymerase (Reverse transcriptase)
MQTL7B.1	7B	831011-3336782	1314184	1325598	TraesCS7B02G003400	NBS-LRR disease resistance protein-like
MQTL7B.1	7B	831011-3336782	1331541	1331921	TraesCS7B02G003500	Bifunctional inhibitor/plant lipid transfer protein/seed storage helical domain
MQTL7B.1	7B	831011-3336782	1333980	1335299	TraesCS7B02G003400LC	Reverse transcriptase domain
MQTL7B.1	7B	831011-3336782	1341547	1342128	TraesCS7B02G003500LC	Endonuclease/exonuclease/phosphatase
MQTL7B.1	7B	831011-3336782	1349435	1350166	TraesCS7B02G003600LC	Winged helix-turn-helix DNA-binding domain
MQTL7B.1	7B	831011-3336782	1351479	1352210	TraesCS7B02G003600	Disease resistance protein (TIR-NBS-LRR class)
MQTL7B.1	7B	831011-3336782	1356432	1357130	TraesCS7B02G003700LC	RNA-directed DNA polymerase (Reverse transcriptase)
MQTL7B.1	7B	831011-3336782	1364410	1365085	TraesCS7B02G003700	Bifunctional inhibitor/plant lipid transfer protein/seed storage helical domain
MQTL7B.1	7B	831011-3336782	1389024	1389512	TraesCS7B02G003800LC	GAG-pre-integrase domain
MQTL7B.1	7B	831011-3336782	1390113	1390388	TraesCS7B02G003900LC	Retrovirus-related Pol polyprotein from transposon TNT 1-94
MQTL7B.1	7B	831011-3336782	1390527	1390823	TraesCS7B02G004000LC	Gag-polypeptide of LTR copia-type
MQTL7B.1	7B	831011-3336782	1398762	1399109	TraesCS7B02G004100LC	RNA-directed DNA polymerase (reverse transcriptase)-related family protein
MQTL7B.1	7B	831011-3336782	1429270	1429764	TraesCS7B02G004200LC	Reverse transcriptase zinc-binding domain
MQTL7B.1	7B	831011-3336782	1436946	1437990	TraesCS7B02G003800	Major intrinsic protein
MQTL7B.1	7B	831011-3336782	1482282	1483157	TraesCS7B02G003900	Major intrinsic protein
MQTL7B.1	7B	831011-3336782	1483448	1485177	TraesCS7B02G004300LC	Ribonuclease H-like superfamily protein
MQTL7B.1	7B	831011-3336782	1512580	1513065	TraesCS7B02G004400LC	Reverse transcriptase domain
MQTL7B.1	7B	831011-3336782	1518320	1518688	TraesCS7B02G004500LC	Endonuclease/exonuclease/phosphatase
MQTL7B.1	7B	831011-3336782	1521007	1521495	TraesCS7B02G004600LC	Reverse transcriptase zinc-binding domain
MQTL7B.1	7B	831011-3336782	1697699	1697938	TraesCS7B02G004000	Petal formation-expressed
MQTL7B.1	7B	831011-3336782	1700970	1701380	TraesCS7B02G004700LC	Major facilitator superfamily protein
MQTL7B.1	7B	831011-3336782	1753020	1765898	TraesCS7B02G004800LC	Ubiquitin domain
MQTL7B.1	7B	831011-3336782	1758440	1759120	TraesCS7B02G004900LC	En/Spm sub-class
MQTL7B.1	7B	831011-3336782	1775655	1776203	TraesCS7B02G004100	DNA topoisomerase
MQTL7B.1	7B	831011-3336782	1796099	1806469	TraesCS7B02G005000LC	2-oxoglutarate (2OG) and Fe(II)-dependent oxygenase superfamily protein
MQTL7B.1	7B	831011-3336782	1808251	1808740	TraesCS7B02G005100LC	Guanine nucleotide exchange factor SDC25
MQTL7B.1	7B	831011-3336782	1847061	1848185	TraesCS7B02G004200	Ty1-copia subclass
MQTL7B.1	7B	831011-3336782	1866166	1866603	TraesCS7B02G005200LC	Transposable element protein
MQTL7B.1	7B	831011-3336782	1866784	1867332	TraesCS7B02G005300LC	Methylenetetrahydrofolate reductase 1
MQTL7B.1	7B	831011-3336782	1881041	1881754	TraesCS7B02G005400LC	Reverse transcriptase zinc-binding domain
MQTL7B.1	7B	831011-3336782	1881986	1882454	TraesCS7B02G005500LC	Reverse transcriptase domain
MQTL7B.1	7B	831011-3336782	1882525	1883008	TraesCS7B02G005600LC	Retrotransposon protein
MQTL7B.1	7B	831011-3336782	1939223	1953397	TraesCS7B02G004300	Ubiquitin domain
MQTL7B.1	7B	831011-3336782	1962925	1963188	TraesCS7B02G005700LC	Mitochondrial
MQTL7B.1	7B	831011-3336782	2014362	2018322	TraesCS7B02G005800LC	NAC domain
MQTL7B.1	7B	831011-3336782	2068386	2068961	TraesCS7B02G005900LC	En/Spm sub-class
MQTL7B.1	7B	831011-3336782	2074853	2076061	TraesCS7B02G006000LC	Nucleoside phosphatase GDA1/CD39
MQTL7B.1	7B	831011-3336782	2098613	2101756	TraesCS7B02G004400	Nucleoside phosphatase GDA1/CD39
MQTL7B.1	7B	831011-3336782	2327923	2329208	TraesCS7B02G004500	Petal formation-expressed
MQTL7B.1	7B	831011-3336782	2329355	2330178	TraesCS7B02G006100LC	Retrotransposon protein
MQTL7B.1	7B	831011-3336782	2334197	2335453	TraesCS7B02G004600	Petal formation-expressed
MQTL7B.1	7B	831011-3336782	2481446	2487606	TraesCS7B02G006200LC	Calcium-binding EF-hand
MQTL7B.1	7B	831011-3336782	2486201	2486707	TraesCS7B02G006300LC	RNA-binding protein 5
MQTL7B.1	7B	831011-3336782	2489741	2495044	TraesCS7B02G006400LC	EF-hand domain
MQTL7B.1	7B	831011-3336782	2500105	2500567	TraesCS7B02G006500LC	Doublesex- and mab-3-related transcription factor B1
MQTL7B.1	7B	831011-3336782	2512791	2517602	TraesCS7B02G006600LC	EF-hand domain
MQTL7B.1	7B	831011-3336782	2561961	2563614	TraesCS7B02G004700	Pyridine nucleotide-disulphide oxidoreductase
MQTL7B.1	7B	831011-3336782	2571777	2572979	TraesCS7B02G006700LC	Splicing factor u2af large subunit
MQTL7B.1	7B	831011-3336782	2662932	2664377	TraesCS7B02G006800LC	HXXXD-type acyl-transferase family protein
MQTL7B.1	7B	831011-3336782	2749082	2750650	TraesCS7B02G006900LC	PHD finger family protein
MQTL7B.1	7B	831011-3336782	2749130	2750569	TraesCS7B02G004800	HXXXD-type acyl-transferase-like protein
MQTL7B.1	7B	831011-3336782	2784399	2786183	TraesCS7B02G004900	NAC domain protein
MQTL7B.1	7B	831011-3336782	2786932	2791262	TraesCS7B02G005000	RNA recognition motif domain
MQTL7B.1	7B	831011-3336782	2890113	2895670	TraesCS7B02G005100	Anthocyanin 5-aromatic acyltransferase
MQTL7B.1	7B	831011-3336782	2906895	2908587	TraesCS7B02G007000LC	Armadillo-like helical
MQTL7B.3	7B	630174229-644299892	630175894	630181148	TraesCS7B02G366500	Glycine-rich domain-containing protein-like
MQTL7B.3	7B	630174229-644299892	630190148	630190779	TraesCS7B02G616100LC	GAG-pre-integrase domain
MQTL7B.3	7B	630174229-644299892	630196249	630196476	TraesCS7B02G616200LC	Meiotic expression up-regulated protein 24
MQTL7B.3	7B	630174229-644299892	630310696	630311406	TraesCS7B02G366600	Ubiquitin domain
MQTL7B.3	7B	630174229-644299892	630311806	630314069	TraesCS7B02G616300LC	Ribonuclease H-like superfamily protein
MQTL7B.3	7B	630174229-644299892	630314684	630314812	TraesCS7B02G616400LC	50S ribosomal protein L2
MQTL7B.3	7B	630174229-644299892	630450735	630451438	TraesCS7B02G616500LC	BTB/POZ and MATH domain-containing protein 1
MQTL7B.3	7B	630174229-644299892	630452137	630452920	TraesCS7B02G616600LC	E3 ubiquitin-protein ligase SINA-like 2
MQTL7B.3	7B	630174229-644299892	630502128	630502421	TraesCS7B02G616700LC	Tryptophan synthase alpha chain
MQTL7B.3	7B	630174229-644299892	630506647	630507449	TraesCS7B02G616800LC	Prenylated rab acceptor PRA1
MQTL7B.3	7B	630174229-644299892	630544777	630545421	TraesCS7B02G616900LC	Ribonuclease H-like domain
MQTL7B.3	7B	630174229-644299892	630548377	630549027	TraesCS7B02G617000LC	Endonuclease/exonuclease/phosphatase
MQTL7B.3	7B	630174229-644299892	630552409	630552871	TraesCS7B02G366700	Ubiquitin domain
MQTL7B.3	7B	630174229-644299892	630554177	630554488	TraesCS7B02G617100LC	Histone acetyltransferase of the CBP family 4
MQTL7B.3	7B	630174229-644299892	630558027	630558452	TraesCS7B02G617200LC	Retrotransposon protein
MQTL7B.3	7B	630174229-644299892	630562587	630563072	TraesCS7B02G617300LC	LRR receptor-like serine/threonine-protein kinase EFR
MQTL7B.3	7B	630174229-644299892	630564058	630564306	TraesCS7B02G617400LC	Histidine--tRNA ligase
MQTL7B.3	7B	630174229-644299892	630564661	630565973	TraesCS7B02G617500LC	Reverse transcriptase domain
MQTL7B.3	7B	630174229-644299892	630566213	630566578	TraesCS7B02G617600LC	LINE-1 reverse transcriptase
MQTL7B.3	7B	630174229-644299892	630567390	630567728	TraesCS7B02G617700LC	B3 domain-containing protein REM17
MQTL7B.3	7B	630174229-644299892	630589436	630590011	TraesCS7B02G366800	Ubiquitin domain
MQTL7B.3	7B	630174229-644299892	630592805	630593407	TraesCS7B02G617800LC	Retrovirus-related Pol polyprotein from transposon TNT 1-94
MQTL7B.3	7B	630174229-644299892	630602869	630603987	TraesCS7B02G617900LC	Reverse transcriptase (RNA-dependent DNA polymerase)
MQTL7B.3	7B	630174229-644299892	630606580	630607158	TraesCS7B02G366900	DNA-directed RNA polymerase subunit beta''
MQTL7B.3	7B	630174229-644299892	630651539	630651811	TraesCS7B02G367000	Serine-rich adhesin for platelets-like protein
MQTL7B.3	7B	630174229-644299892	630662177	630662818	TraesCS7B02G367100	Chitin binding
MQTL7B.3	7B	630174229-644299892	630807194	630807763	TraesCS7B02G367200	Chromosome-partitioning protein
MQTL7B.3	7B	630174229-644299892	630811852	630812049	TraesCS7B02G618000LC	Beta-carotene isomerase D27
MQTL7B.3	7B	630174229-644299892	630865360	630866853	TraesCS7B02G618100LC	ATP synthase E chain
MQTL7B.3	7B	630174229-644299892	630903761	630904448	TraesCS7B02G367300	TPX2 (targeting protein for Xklp2) protein family
MQTL7B.3	7B	630174229-644299892	631059739	631060005	TraesCS7B02G618200LC	Retrotransposon protein
MQTL7B.3	7B	630174229-644299892	631060714	631061043	TraesCS7B02G618300LC	Endonuclease/exonuclease/phosphatase family protein
MQTL7B.3	7B	630174229-644299892	631061293	631061922	TraesCS7B02G618400LC	Endonuclease/exonuclease/phosphatase
MQTL7B.3	7B	630174229-644299892	631320008	631320214	TraesCS7B02G618500LC	Glutathione S-transferase T3
MQTL7B.3	7B	630174229-644299892	631405218	631406024	TraesCS7B02G367400	ALOG domain
MQTL7B.3	7B	630174229-644299892	632175249	632178895	TraesCS7B02G367500	WD40 repeat
MQTL7B.3	7B	630174229-644299892	632180446	632180847	TraesCS7B02G618600LC	Calcium-dependent protein kinase (CDPK) family protein
MQTL7B.3	7B	630174229-644299892	632182044	632182424	TraesCS7B02G618700LC	Endonuclease/exonuclease/phosphatase
MQTL7B.3	7B	630174229-644299892	632182449	632182727	TraesCS7B02G618800LC	Endonuclease/exonuclease/phosphatase
MQTL7B.3	7B	630174229-644299892	632256096	632260003	TraesCS7B02G618900LC	LINE-1 reverse transcriptase-like protein
MQTL7B.3	7B	630174229-644299892	632268963	632271120	TraesCS7B02G367600	Ubiquitin family
MQTL7B.3	7B	630174229-644299892	632324852	632325136	TraesCS7B02G619000LC	Endonuclease/exonuclease/phosphatase
MQTL7B.3	7B	630174229-644299892	632325436	632326416	TraesCS7B02G619100LC	Retrotransposon protein
MQTL7B.3	7B	630174229-644299892	632331144	632331740	TraesCS7B02G619200LC	Chitin binding
MQTL7B.3	7B	630174229-644299892	632332362	632332913	TraesCS7B02G619300LC	Cyst nematode resistance protein-like
MQTL7B.3	7B	630174229-644299892	632337138	632337599	TraesCS7B02G367700	Ubiquitin domain
MQTL7B.3	7B	630174229-644299892	632490144	632492343	TraesCS7B02G619400LC	GTPase activity
MQTL7B.3	7B	630174229-644299892	632492019	632492246	TraesCS7B02G619500LC	23S rRNA (uracil(1939)-C(5))-methyltransferase RlmD
MQTL7B.3	7B	630174229-644299892	632493609	632494768	TraesCS7B02G367800	DAD/Ost2
MQTL7B.3	7B	630174229-644299892	632653250	632658924	TraesCS7B02G367900	DAD/Ost2
MQTL7B.3	7B	630174229-644299892	632653579	632655252	TraesCS7B02G368000	Disease resistance protein (TIR-NBS-LRR class) family
MQTL7B.3	7B	630174229-644299892	632660026	632661822	TraesCS7B02G368100	CRAL-TRIO lipid binding domain
MQTL7B.3	7B	630174229-644299892	632663698	632670519	TraesCS7B02G368200	TOPRIM domain
MQTL7B.3	7B	630174229-644299892	632684660	632685866	TraesCS7B02G368300	Poly(A) polymerase 2
MQTL7B.3	7B	630174229-644299892	632703869	632704465	TraesCS7B02G619600LC	Nucleic acid binding
MQTL7B.3	7B	630174229-644299892	632729479	632730561	TraesCS7B02G368400	Protein binding
MQTL7B.3	7B	630174229-644299892	632793597	632795681	TraesCS7B02G368500	Pentatricopeptide repeat
MQTL7B.3	7B	630174229-644299892	632799495	632800429	TraesCS7B02G368600	Nucleus
MQTL7B.3	7B	630174229-644299892	632860204	632861626	TraesCS7B02G619700LC	Heat shock protein 70 family
MQTL7B.3	7B	630174229-644299892	632935230	632935523	TraesCS7B02G619800LC	S-adenosylmethionine decarboxylase proenzyme
MQTL7B.3	7B	630174229-644299892	632937767	632942222	TraesCS7B02G619900LC	TOPRIM domain
MQTL7B.3	7B	630174229-644299892	632965345	632966669	TraesCS7B02G368700	Protein of unknown function (DUF1668)
MQTL7B.3	7B	630174229-644299892	633000949	633002079	TraesCS7B02G620000LC	Transcription elongation factor (TFIIS) family protein
MQTL7B.3	7B	630174229-644299892	633005800	633007881	TraesCS7B02G368800	Pentatricopeptide repeat
MQTL7B.3	7B	630174229-644299892	633008047	633008394	TraesCS7B02G620100LC	Glutamate receptor 3.5
MQTL7B.3	7B	630174229-644299892	633028191	633029275	TraesCS7B02G368900	Ribonuclease H-like superfamily protein
MQTL7B.3	7B	630174229-644299892	633109624	633110742	TraesCS7B02G369000	Aspartic peptidase domain
MQTL7B.3	7B	630174229-644299892	633113274	633113723	TraesCS7B02G620200LC	En/Spm sub-class
MQTL7B.3	7B	630174229-644299892	633216956	633218602	TraesCS7B02G369100	Heat shock protein 70 family
MQTL7B.3	7B	630174229-644299892	633225476	633225850	TraesCS7B02G620300LC	Cathepsin propeptide inhibitor domain (I29)
MQTL7B.3	7B	630174229-644299892	633240498	633240863	TraesCS7B02G620400LC	BTB/POZ domain
MQTL7B.3	7B	630174229-644299892	633251923	633253335	TraesCS7B02G369200	UDP-glucuronosyl/UDP-glucosyltransferase
MQTL7B.3	7B	630174229-644299892	633253511	633254216	TraesCS7B02G620500LC	Cytochrome c assembly protein
MQTL7B.3	7B	630174229-644299892	633255651	633268669	TraesCS7B02G620600LC	Reverse transcriptase zinc-binding domain
MQTL7B.3	7B	630174229-644299892	633268946	633269284	TraesCS7B02G369300	Ribonuclease H-like superfamily protein
MQTL7B.3	7B	630174229-644299892	633314249	633314760	TraesCS7B02G620700LC	kxDL motif protein
MQTL7B.3	7B	630174229-644299892	633317042	633319886	TraesCS7B02G369400	Dihydrolipoamide acetyltransferase component of pyruvate dehydrogenase complex
MQTL7B.3	7B	630174229-644299892	633672957	633673924	TraesCS7B02G620800LC	Myosin-binding protein C
MQTL7B.3	7B	630174229-644299892	642257644	642258253	TraesCS7B02G634200LC	Reverse transcriptase zinc-binding domain
MQTL7B.3	7B	630174229-644299892	642261196	642261966	TraesCS7B02G377500	Transcription factor CBF/NF-Y/archaeal histone domain
MQTL7B.3	7B	630174229-644299892	642264629	642265840	TraesCS7B02G377600	Polyadenylate-binding protein 1-B-binding protein
MQTL7B.3	7B	630174229-644299892	642269933	642271821	TraesCS7B02G377700	MADS-box transcription factor
MQTL7B.3	7B	630174229-644299892	642274924	642277145	TraesCS7B02G377800	Ribosomal protein S8
MQTL7B.3	7B	630174229-644299892	642281778	642285055	TraesCS7B02G377900	Leucine rich repeat N-terminal domain
MQTL7B.3	7B	630174229-644299892	642296484	642323999	TraesCS7B02G634300LC	Protein kinase domain
MQTL7B.3	7B	630174229-644299892	642466479	642467822	TraesCS7B02G378000	Gag-polypeptide of LTR copia-type
MQTL7B.3	7B	630174229-644299892	642474237	642482431	TraesCS7B02G378100	Magnesium ion binding
MQTL7B.3	7B	630174229-644299892	642562766	642568465	TraesCS7B02G378200	Wall-associated receptor kinase galacturonan-binding
MQTL7B.3	7B	630174229-644299892	642738971	642747240	TraesCS7B02G634400LC	Protein kinase domain
MQTL7B.3	7B	630174229-644299892	642758465	642761703	TraesCS7B02G378300	Leucine rich repeat N-terminal domain
MQTL7B.3	7B	630174229-644299892	642762078	642762410	TraesCS7B02G634500LC	HXXXD-type acyl-transferase family protein
MQTL7B.3	7B	630174229-644299892	642773202	642773453	TraesCS7B02G634600LC	Reverse transcriptase zinc-binding domain
MQTL7B.3	7B	630174229-644299892	642830913	642831588	TraesCS7B02G378400	Capsular polysaccharide phosphotransferase SacB
MQTL7B.3	7B	630174229-644299892	643014805	643015462	TraesCS7B02G378500	Phenylalanine--tRNA ligase beta subunit
MQTL7B.3	7B	630174229-644299892	643033766	643033963	TraesCS7B02G634700LC	GRF zinc finger family protein
MQTL7B.3	7B	630174229-644299892	643110020	643111119	TraesCS7B02G634800LC	Smg-4/UPF3 family protein
MQTL7B.3	7B	630174229-644299892	643121731	643122158	TraesCS7B02G634900LC	FBD domain
MQTL7B.3	7B	630174229-644299892	643126102	643126578	TraesCS7B02G635000LC	Subunit C12
MQTL7B.3	7B	630174229-644299892	643126811	643128217	TraesCS7B02G378600	F-box domain
MQTL7B.3	7B	630174229-644299892	643175838	643176473	TraesCS7B02G635100LC	Gag-polypeptide of LTR copia-type
MQTL7B.3	7B	630174229-644299892	643190068	643191334	TraesCS7B02G635200LC	FBD domain
MQTL7B.3	7B	630174229-644299892	643291596	643296473	TraesCS7B02G378700	Plant peroxidase
MQTL7B.3	7B	630174229-644299892	643338719	643340757	TraesCS7B02G378800	Plant protein of unknown function
MQTL7B.3	7B	630174229-644299892	643352924	643355935	TraesCS7B02G378900	U box domain
MQTL7B.3	7B	630174229-644299892	643357269	643357707	TraesCS7B02G635300LC	Reverse transcriptase zinc-binding domain
MQTL7B.3	7B	630174229-644299892	643367015	643367605	TraesCS7B02G635400LC	Nucleic acid binding
MQTL7B.3	7B	630174229-644299892	643375236	643382071	TraesCS7B02G379000	EamA domain
MQTL7B.3	7B	630174229-644299892	643381350	643381697	TraesCS7B02G635500LC	DNA helicase INO80-like protein
MQTL7B.3	7B	630174229-644299892	643382995	643383518	TraesCS7B02G635600LC	Glyoxalase/Bleomycin resistance protein/Dihydroxybiphenyl dioxygenase
MQTL7B.3	7B	630174229-644299892	643462228	643463424	TraesCS7B02G379100	Plant peroxidase
MQTL7B.3	7B	630174229-644299892	643500530	643502790	TraesCS7B02G379200	F-box/RNI-like/FBD-like domains-containing protein
MQTL7B.3	7B	630174229-644299892	643566921	643569615	TraesCS7B02G379300	WAT1-related protein
MQTL7B.3	7B	630174229-644299892	643624755	643627483	TraesCS7B02G379400	WAT1-related protein
MQTL7B.3	7B	630174229-644299892	643682223	643683541	TraesCS7B02G635700LC	Plant mobile domain
MQTL7B.3	7B	630174229-644299892	643687555	643688136	TraesCS7B02G635800LC	TSA: Wollemia nobilis Ref_Wollemi_Transcript_7541_2276 transcribed RNA sequence
MQTL7B.3	7B	630174229-644299892	643694305	643696304	TraesCS7B02G635900LC	FAR1 DNA binding domain
MQTL7B.3	7B	630174229-644299892	644027912	644028247	TraesCS7B02G636000LC	Myosin-like protein XIG
MQTL7B.3	7B	630174229-644299892	644184058	644195648	TraesCS7B02G379500	WD40 repeat
MQTL7B.3	7B	630174229-644299892	644197119	644198180	TraesCS7B02G636100LC	Reverse transcriptase zinc-binding domain
MQTL7B.3	7B	630174229-644299892	644205371	644205931	TraesCS7B02G636200LC	RNA-directed DNA polymerase (Reverse transcriptase)
MQTL7B.3	7B	630174229-644299892	633674369	633688735	TraesCS7B02G620900LC	Poly(A) RNA polymerase cid14
MQTL7B.3	7B	630174229-644299892	633677260	633677658	TraesCS7B02G621000LC	Reverse transcriptase domain
MQTL7B.3	7B	630174229-644299892	633687157	633688191	TraesCS7B02G621100LC	Reverse transcriptase zinc-binding domain
MQTL7B.3	7B	630174229-644299892	633689074	633691737	TraesCS7B02G621200LC	PAZ domain
MQTL7B.3	7B	630174229-644299892	633744757	633745453	TraesCS7B02G621300LC	Basic helix-loop-helix transcription factor
MQTL7B.3	7B	630174229-644299892	633746140	633746454	TraesCS7B02G621400LC	ATP-dependent DNA helicase pif1
MQTL7B.3	7B	630174229-644299892	633746767	633747060	TraesCS7B02G621500LC	PIF1-like helicase
MQTL7B.3	7B	630174229-644299892	633747259	633747756	TraesCS7B02G621600LC	ATP-dependent DNA helicase pif1
MQTL7B.3	7B	630174229-644299892	633843680	633845461	TraesCS7B02G621700LC	Pathogenic type III effector avirulence factor Avr AvrRpt-cleavage: cleavage site protein
MQTL7B.3	7B	630174229-644299892	633896576	633897696	TraesCS7B02G369500	Tegument protein BRRF2
MQTL7B.3	7B	630174229-644299892	633902695	633903351	TraesCS7B02G621800LC	50S ribosomal protein L11-1
MQTL7B.3	7B	630174229-644299892	633908673	633909370	TraesCS7B02G621900LC	EBNA-1-like protein
MQTL7B.3	7B	630174229-644299892	633919438	633920179	TraesCS7B02G622000LC	Calcium-dependent lipid-binding family protein
MQTL7B.3	7B	630174229-644299892	634139554	634139997	TraesCS7B02G622100LC	Regulator of chromosome condensation
MQTL7B.3	7B	630174229-644299892	634222945	634224231	TraesCS7B02G622200LC	Nucleic acid binding
MQTL7B.3	7B	630174229-644299892	634224625	634224945	TraesCS7B02G622300LC	MYB domain protein 3r-4
MQTL7B.3	7B	630174229-644299892	634225469	634226491	TraesCS7B02G622400LC	Endonuclease/exonuclease/phosphatase
MQTL7B.3	7B	630174229-644299892	634226513	634227136	TraesCS7B02G622500LC	Reverse transcriptase domain
MQTL7B.3	7B	630174229-644299892	634227821	634228495	TraesCS7B02G622600LC	Reverse transcriptase zinc-binding domain
MQTL7B.3	7B	630174229-644299892	634272014	634272316	TraesCS7B02G622700LC	Neutral cholesterol ester hydrolase 1
MQTL7B.3	7B	630174229-644299892	634300444	634306326	TraesCS7B02G369600	F-box/LRR protein
MQTL7B.3	7B	630174229-644299892	634385392	634386245	TraesCS7B02G622800LC	DNA repair protein RecO
MQTL7B.3	7B	630174229-644299892	634386787	634387086	TraesCS7B02G622900LC	Phospholipid/glycerol acyltransferase family protein
MQTL7B.3	7B	630174229-644299892	634489905	634490234	TraesCS7B02G623000LC	NAD(P)H-quinone oxidoreductase subunit 2
MQTL7B.3	7B	630174229-644299892	634558947	634560638	TraesCS7B02G369700	BTB/POZ domain
MQTL7B.3	7B	630174229-644299892	634562940	634564127	TraesCS7B02G623100LC	F-box protein At5g41490
MQTL7B.3	7B	630174229-644299892	634567046	634568598	TraesCS7B02G369800	MADS box transcription factor
MQTL7B.3	7B	630174229-644299892	634579264	634579950	TraesCS7B02G369900	Small auxin-up RNA
MQTL7B.3	7B	630174229-644299892	634647085	634647384	TraesCS7B02G623200LC	Small auxin-up RNA
MQTL7B.3	7B	630174229-644299892	634821661	634824388	TraesCS7B02G623300LC	Tetratricopeptide repeat (TPR)-like superfamily protein
MQTL7B.3	7B	630174229-644299892	634834098	634836693	TraesCS7B02G370000	Catalytic activity
MQTL7B.3	7B	630174229-644299892	634842234	634843948	TraesCS7B02G623400LC	ARM repeat superfamily protein
MQTL7B.3	7B	630174229-644299892	635013638	635020914	TraesCS7B02G623500LC	Domain of unknown function DUF4283
MQTL7B.3	7B	630174229-644299892	635015446	635015619	TraesCS7B02G623600LC	Reverse transcriptase zinc-binding domain
MQTL7B.3	7B	630174229-644299892	635065115	635065534	TraesCS7B02G370100	Small auxin-up RNA
MQTL7B.3	7B	630174229-644299892	635104782	635105177	TraesCS7B02G623700LC	Reverse transcriptase zinc-binding domain
MQTL7B.3	7B	630174229-644299892	635116147	635126163	TraesCS7B02G623800LC	SWIM zinc finger
MQTL7B.3	7B	630174229-644299892	635170708	635171127	TraesCS7B02G370200	Small auxin-up RNA
MQTL7B.3	7B	630174229-644299892	635301105	635301524	TraesCS7B02G370300	Small auxin-up RNA
MQTL7B.3	7B	630174229-644299892	635747929	635749152	TraesCS7B02G370400	Small auxin-up RNA
MQTL7B.3	7B	630174229-644299892	635900787	635901350	TraesCS7B02G623900LC	Endonuclease/exonuclease/phosphatase
MQTL7B.3	7B	630174229-644299892	635932321	635932587	TraesCS7B02G624000LC	En/Spm sub-class
MQTL7B.3	7B	630174229-644299892	635940595	635941014	TraesCS7B02G370500	Small auxin-up RNA
MQTL7B.3	7B	630174229-644299892	636257019	636258969	TraesCS7B02G624100LC	NAC domain protein
MQTL7B.3	7B	630174229-644299892	636393963	636394292	TraesCS7B02G624200LC	Transposase
MQTL7B.3	7B	630174229-644299892	636432682	636433233	TraesCS7B02G370600	Small auxin-up RNA
MQTL7B.3	7B	630174229-644299892	636507261	636508317	TraesCS7B02G370700	Chitinase activity
MQTL7B.3	7B	630174229-644299892	636611380	636613252	TraesCS7B02G624300LC	Reverse transcriptase domain
MQTL7B.3	7B	630174229-644299892	636625334	636627607	TraesCS7B02G370800	Ribosomal protein S13
MQTL7B.3	7B	630174229-644299892	636628195	636632029	TraesCS7B02G624400LC	FAD/NAD(P)-binding domain
MQTL7B.3	7B	630174229-644299892	636940381	636940671	TraesCS7B02G370900	Small auxin-up RNA
MQTL7B.3	7B	630174229-644299892	636983945	636984232	TraesCS7B02G371000	Small auxin-up RNA
MQTL7B.3	7B	630174229-644299892	637225350	637233286	TraesCS7B02G371100	Potassium transporter
MQTL7B.3	7B	630174229-644299892	637239976	637240308	TraesCS7B02G624500LC	Reverse transcriptase domain
MQTL7B.3	7B	630174229-644299892	637251383	637251919	TraesCS7B02G624600LC	Retrovirus-related Pol polyprotein from transposon TNT 1-94
MQTL7B.3	7B	630174229-644299892	637255325	637255840	TraesCS7B02G624700LC	Gag-polypeptide of LTR copia-type
MQTL7B.3	7B	630174229-644299892	637337940	637339165	TraesCS7B02G371200	Ring finger domain
MQTL7B.3	7B	630174229-644299892	637351112	637364971	TraesCS7B02G371300	Wall-associated receptor kinase galacturonan-binding
MQTL7B.3	7B	630174229-644299892	637384981	637385352	TraesCS7B02G624800LC	Endonuclease/exonuclease/phosphatase
MQTL7B.3	7B	630174229-644299892	637387623	637388513	TraesCS7B02G624900LC	RNA-directed DNA polymerase (reverse transcriptase)-related family protein
MQTL7B.3	7B	630174229-644299892	637417913	637418248	TraesCS7B02G625000LC	Serine/threonine protein phosphatase 7 long form isogeny
MQTL7B.3	7B	630174229-644299892	637453447	637453782	TraesCS7B02G625100LC	Serine/threonine protein phosphatase 7 long form isogeny
MQTL7B.3	7B	630174229-644299892	637478137	637496216	TraesCS7B02G371400	Protein kinase domain
MQTL7B.3	7B	630174229-644299892	637485438	637485740	TraesCS7B02G625200LC	Translation initiation factor eIF-2B subunit epsilon
MQTL7B.3	7B	630174229-644299892	637497689	637498825	TraesCS7B02G625300LC	P-loop containing nucleoside triphosphate hydrolases superfamily protein
MQTL7B.3	7B	630174229-644299892	637499694	637500674	TraesCS7B02G625400LC	Endonuclease/exonuclease/phosphatase
MQTL7B.3	7B	630174229-644299892	637501088	637501369	TraesCS7B02G625500LC	Reverse transcriptase domain
MQTL7B.3	7B	630174229-644299892	637568353	637590300	TraesCS7B02G371500	Wall-associated receptor kinase galacturonan-binding
MQTL7B.3	7B	630174229-644299892	637568850	637569173	TraesCS7B02G625600LC	Casein kinase I-2-like protein
MQTL7B.3	7B	630174229-644299892	637580852	637581148	TraesCS7B02G625700LC	RNA-directed DNA polymerase (Reverse transcriptase)
MQTL7B.3	7B	630174229-644299892	637614460	637615680	TraesCS7B02G625800LC	Protein kinase domain
MQTL7B.3	7B	630174229-644299892	637618384	637619682	TraesCS7B02G371600	F-box domain
MQTL7B.3	7B	630174229-644299892	637656647	637656856	TraesCS7B02G625900LC	Retrotransposon protein
MQTL7B.3	7B	630174229-644299892	637667151	637667741	TraesCS7B02G626000LC	Ribonuclease H-like superfamily protein
MQTL7B.3	7B	630174229-644299892	637690261	637691751	TraesCS7B02G371700	Catalytic activity
MQTL7B.3	7B	630174229-644299892	637699644	637742651	TraesCS7B02G626100LC	E3 ubiquitin-protein ligase SINA-like 10
MQTL7B.3	7B	630174229-644299892	637743469	637744051	TraesCS7B02G626200LC	Ubiquitin-like-specific protease 1A
MQTL7B.3	7B	630174229-644299892	637744959	637746216	TraesCS7B02G371800	Zinc ion binding
MQTL7B.3	7B	630174229-644299892	637769054	637774747	TraesCS7B02G371900	RNA recognition motif domain
MQTL7B.3	7B	630174229-644299892	637821769	637823661	TraesCS7B02G372000	SANT/Myb domain
MQTL7B.3	7B	630174229-644299892	637858030	637861138	TraesCS7B02G626300LC	ATP binding
MQTL7B.3	7B	630174229-644299892	637866083	637866325	TraesCS7B02G626400LC	Endonuclease/exonuclease/phosphatase
MQTL7B.3	7B	630174229-644299892	637883586	637884185	TraesCS7B02G626500LC	Endonuclease/exonuclease/phosphatase
MQTL7B.3	7B	630174229-644299892	637886123	637886749	TraesCS7B02G626600LC	RNA-directed DNA polymerase (Reverse transcriptase)
MQTL7B.3	7B	630174229-644299892	637914145	637916317	TraesCS7B02G372100	SANT/Myb domain
MQTL7B.3	7B	630174229-644299892	637949076	637951074	TraesCS7B02G372200	SANT/Myb domain
MQTL7B.3	7B	630174229-644299892	638066170	638070017	TraesCS7B02G372300	Aspartyl/glutamyl-tRNA(Asn/Gln) amidotransferase subunit B
MQTL7B.3	7B	630174229-644299892	638070758	638076955	TraesCS7B02G372400	Aminotransferase class V domain
MQTL7B.3	7B	630174229-644299892	638129949	638134271	TraesCS7B02G372500	SANT/Myb domain
MQTL7B.3	7B	630174229-644299892	638416911	638417717	TraesCS7B02G626700LC	Exocyst complex component Exo70
MQTL7B.3	7B	630174229-644299892	638436290	638441429	TraesCS7B02G626800LC	Retrotransposon gag domain
MQTL7B.3	7B	630174229-644299892	638443753	638446204	TraesCS7B02G626900LC	Ribosomal protein S27e
MQTL7B.3	7B	630174229-644299892	638486689	638488948	TraesCS7B02G372600	OTU domain
MQTL7B.3	7B	630174229-644299892	638509625	638515329	TraesCS7B02G372700	Conserved oligomeric Golgi complex subunit 7
MQTL7B.3	7B	630174229-644299892	638610203	638610652	TraesCS7B02G372800	Aspartyl/glutamyl-tRNA(Asn/Gln) amidotransferase subunit B
MQTL7B.3	7B	630174229-644299892	638610725	638611693	TraesCS7B02G627000LC	Myosin-10
MQTL7B.3	7B	630174229-644299892	638736888	638738300	TraesCS7B02G627100LC	F-box domain
MQTL7B.3	7B	630174229-644299892	638791693	638793807	TraesCS7B02G372900	F-box domain
MQTL7B.3	7B	630174229-644299892	638882526	638885183	TraesCS7B02G373000	Peptidase M41
MQTL7B.3	7B	630174229-644299892	638913551	638923559	TraesCS7B02G373100	PAP/25A-associated
MQTL7B.3	7B	630174229-644299892	639038708	639039763	TraesCS7B02G373200	BTB/POZ domain
MQTL7B.3	7B	630174229-644299892	639054068	639054904	TraesCS7B02G627200LC	Ribonuclease H-like domain
MQTL7B.3	7B	630174229-644299892	639059293	639063392	TraesCS7B02G627300LC	Signal transducer activity
MQTL7B.3	7B	630174229-644299892	639069858	639074956	TraesCS7B02G627400LC	Nucleotidyltransferase-like
MQTL7B.3	7B	630174229-644299892	639083425	639088558	TraesCS7B02G373300	Pentatricopeptide repeat
MQTL7B.3	7B	630174229-644299892	639086035	639086620	TraesCS7B02G627500LC	Piwi domain
MQTL7B.3	7B	630174229-644299892	639086798	639091157	TraesCS7B02G373400	PAZ domain
MQTL7B.3	7B	630174229-644299892	639255401	639255956	TraesCS7B02G627600LC	Nucleic acid binding
MQTL7B.3	7B	630174229-644299892	639256698	639257816	TraesCS7B02G627700LC	Gag-Pol polyprotein
MQTL7B.3	7B	630174229-644299892	639267632	639268187	TraesCS7B02G373500	NAD binding
MQTL7B.3	7B	630174229-644299892	639277925	639278860	TraesCS7B02G373600	BTB/POZ domain
MQTL7B.3	7B	630174229-644299892	639283492	639284076	TraesCS7B02G627800LC	Plant protein of unknown function
MQTL7B.3	7B	630174229-644299892	639287930	639288223	TraesCS7B02G627900LC	Retrotransposon protein
MQTL7B.3	7B	630174229-644299892	639363132	639364320	TraesCS7B02G373700	BTB/POZ domain
MQTL7B.3	7B	630174229-644299892	639378576	639380906	TraesCS7B02G373800	BTB/POZ domain
MQTL7B.3	7B	630174229-644299892	639380987	639383232	TraesCS7B02G373900	BTB/POZ domain
MQTL7B.3	7B	630174229-644299892	639392883	639393908	TraesCS7B02G374000	BTB/POZ domain
MQTL7B.3	7B	630174229-644299892	639492119	639506225	TraesCS7B02G374100	CALMODULIN-BINDING PROTEIN60
MQTL7B.3	7B	630174229-644299892	639514256	639515645	TraesCS7B02G374200	BTB/POZ domain
MQTL7B.3	7B	630174229-644299892	639539907	639540251	TraesCS7B02G628000LC	Gag-Pol polyprotein
MQTL7B.3	7B	630174229-644299892	639611959	639624832	TraesCS7B02G628100LC	Peptidylprolyl isomerase
MQTL7B.3	7B	630174229-644299892	639793114	639794322	TraesCS7B02G374300	Pyridoxal phosphate phosphatase-related
MQTL7B.3	7B	630174229-644299892	639807616	639808839	TraesCS7B02G374400	Pyridoxal phosphate phosphatase-related
MQTL7B.3	7B	630174229-644299892	639848127	639850685	TraesCS7B02G374500	Multi antimicrobial extrusion protein
MQTL7B.3	7B	630174229-644299892	639856952	639857239	TraesCS7B02G374600	B3 DNA binding domain
MQTL7B.3	7B	630174229-644299892	639915587	639916384	TraesCS7B02G374700	Protein of unknown function DUF674
MQTL7B.3	7B	630174229-644299892	639920939	639922086	TraesCS7B02G628200LC	C2H2 type master regulator of conidiophore development brlA
MQTL7B.3	7B	630174229-644299892	639925958	639926993	TraesCS7B02G374800	Germin
MQTL7B.3	7B	630174229-644299892	639945719	639946519	TraesCS7B02G374900	Germin
MQTL7B.3	7B	630174229-644299892	640146513	640150315	TraesCS7B02G375000	BTB/POZ domain
MQTL7B.3	7B	630174229-644299892	640146781	640148445	TraesCS7B02G628300LC	Zinc finger MYM-type-like protein
MQTL7B.3	7B	630174229-644299892	640170884	640171297	TraesCS7B02G628400LC	Cyclic nucleotide gated channel 5
MQTL7B.3	7B	630174229-644299892	640252292	640253254	TraesCS7B02G628500LC	F-box associated domain
MQTL7B.3	7B	630174229-644299892	640254985	640255923	TraesCS7B02G628600LC	Retrotransposon protein
MQTL7B.3	7B	630174229-644299892	640256607	640257266	TraesCS7B02G628700LC	Retrotransposon protein
MQTL7B.3	7B	630174229-644299892	640259368	640259790	TraesCS7B02G628800LC	D-3-phosphoglycerate dehydrogenase
MQTL7B.3	7B	630174229-644299892	640265360	640265611	TraesCS7B02G628900LC	Endonuclease/exonuclease/phosphatase
MQTL7B.3	7B	630174229-644299892	640266573	640269498	TraesCS7B02G629000LC	Ribonuclease H-like domain
MQTL7B.3	7B	630174229-644299892	640299255	640300027	TraesCS7B02G629100LC	Transposon protein
MQTL7B.3	7B	630174229-644299892	640300315	640301088	TraesCS7B02G629200LC	MULE transposase domain
MQTL7B.3	7B	630174229-644299892	640347772	640355349	TraesCS7B02G629300LC	Legume lectin domain
MQTL7B.3	7B	630174229-644299892	640349925	640350389	TraesCS7B02G629400LC	Retrovirus-related Pol polyprotein from transposon TNT 1-94
MQTL7B.3	7B	630174229-644299892	640380085	640380441	TraesCS7B02G629500LC	RNA-directed DNA polymerase (Reverse transcriptase)
MQTL7B.3	7B	630174229-644299892	640487789	640487998	TraesCS7B02G629600LC	Mutator-like transposase-like
MQTL7B.3	7B	630174229-644299892	640488161	640488577	TraesCS7B02G629700LC	Transposon protein
MQTL7B.3	7B	630174229-644299892	640500657	640501431	TraesCS7B02G629800LC	Transposon protein
MQTL7B.3	7B	630174229-644299892	640504372	640504686	TraesCS7B02G629900LC	Cyst nematode resistance protein-like protein
MQTL7B.3	7B	630174229-644299892	640511387	640514253	TraesCS7B02G375100	F-box domain
MQTL7B.3	7B	630174229-644299892	640522956	640523222	TraesCS7B02G630000LC	Auxin response factor 11
MQTL7B.3	7B	630174229-644299892	640523633	640524058	TraesCS7B02G630100LC	GMP reductase
MQTL7B.3	7B	630174229-644299892	640580744	640582393	TraesCS7B02G375200	GDA1/CD39 nucleoside phosphatase family protein
MQTL7B.3	7B	630174229-644299892	640713670	640714150	TraesCS7B02G630200LC	RNA-directed DNA polymerase (reverse transcriptase)-related family protein
MQTL7B.3	7B	630174229-644299892	640714530	640717187	TraesCS7B02G375300	Phosphoglycerate kinase
MQTL7B.3	7B	630174229-644299892	640727184	640727837	TraesCS7B02G630300LC	Ribonuclease H-like superfamily protein
MQTL7B.3	7B	630174229-644299892	640732342	640732637	TraesCS7B02G630400LC	UDP-N-acetylmuramate--L-alanine ligase
MQTL7B.3	7B	630174229-644299892	640775404	640777794	TraesCS7B02G375400	Neprosin
MQTL7B.3	7B	630174229-644299892	640864565	640865449	TraesCS7B02G375500	BTB/POZ domain
MQTL7B.3	7B	630174229-644299892	640871188	640872072	TraesCS7B02G630500LC	Reverse transcriptase domain
MQTL7B.3	7B	630174229-644299892	640872082	640872570	TraesCS7B02G630600LC	Transposon TX1 uncharacterized
MQTL7B.3	7B	630174229-644299892	640873510	640873734	TraesCS7B02G630700LC	Endonuclease/exonuclease/phosphatase
MQTL7B.3	7B	630174229-644299892	640874195	640874893	TraesCS7B02G630800LC	Domain of unknown function DUF4283
MQTL7B.3	7B	630174229-644299892	640914875	640916179	TraesCS7B02G375600	Plant peroxidase
MQTL7B.3	7B	630174229-644299892	640944474	640946804	TraesCS7B02G375700	BTB/POZ domain
MQTL7B.3	7B	630174229-644299892	641072963	641073253	TraesCS7B02G375800	BTB/POZ/MATH-domain protein
MQTL7B.3	7B	630174229-644299892	641089891	641090733	TraesCS7B02G630900LC	Ribonuclease H-like domain
MQTL7B.3	7B	630174229-644299892	641091292	641096743	TraesCS7B02G375900	BTB/POZ domain
MQTL7B.3	7B	630174229-644299892	641097816	641098226	TraesCS7B02G631000LC	Peptidyl-tRNA hydrolase
MQTL7B.3	7B	630174229-644299892	641099859	641106604	TraesCS7B02G631100LC	Aspartic peptidase domain
MQTL7B.3	7B	630174229-644299892	641115979	641116368	TraesCS7B02G631200LC	Integrase core domain
MQTL7B.3	7B	630174229-644299892	641141369	641142629	TraesCS7B02G376000	Plant peroxidase
MQTL7B.3	7B	630174229-644299892	641146462	641146902	TraesCS7B02G376100	BTB/POZ domain
MQTL7B.3	7B	630174229-644299892	641148508	641150425	TraesCS7B02G376200	Histidine triad (HIT) protein
MQTL7B.3	7B	630174229-644299892	641157818	641158527	TraesCS7B02G631300LC	Reverse transcriptase-like
MQTL7B.3	7B	630174229-644299892	641172248	641172730	TraesCS7B02G631400LC	RNA-binding KH domain-containing protein
MQTL7B.3	7B	630174229-644299892	641173157	641174654	TraesCS7B02G631500LC	Phytochrome interacting factor 3
MQTL7B.3	7B	630174229-644299892	641177188	641177529	TraesCS7B02G631600LC	Cytochrome P450
MQTL7B.3	7B	630174229-644299892	641194108	641195511	TraesCS7B02G376300	GDSL-like Lipase/Acylhydrolase
MQTL7B.3	7B	630174229-644299892	641252659	641253449	TraesCS7B02G631700LC	Syntaxin-like protein
MQTL7B.3	7B	630174229-644299892	641255394	641259501	TraesCS7B02G376400	Protein kinase domain
MQTL7B.3	7B	630174229-644299892	641365487	641365875	TraesCS7B02G631800LC	Pentatricopeptide repeat-containing protein
MQTL7B.3	7B	630174229-644299892	641368957	641369643	TraesCS7B02G376500	Transcription factor CBF/NF-Y/archaeal histone domain
MQTL7B.3	7B	630174229-644299892	641374460	641375685	TraesCS7B02G376600	Polyadenylate-binding protein 1-B-binding protein
MQTL7B.3	7B	630174229-644299892	641377674	641379377	TraesCS7B02G631900LC	Nucleolar RNA binding protein
MQTL7B.3	7B	630174229-644299892	641379907	641380140	TraesCS7B02G632000LC	Ribonuclease H-like superfamily protein
MQTL7B.3	7B	630174229-644299892	641484457	641484864	TraesCS7B02G632100LC	Mitochondrial
MQTL7B.3	7B	630174229-644299892	641485737	641486602	TraesCS7B02G632200LC	Endonuclease/exonuclease/phosphatase
MQTL7B.3	7B	630174229-644299892	641507576	641507932	TraesCS7B02G632300LC	Nodulin MtN21 /EamA-like transporter family protein
MQTL7B.3	7B	630174229-644299892	641508277	641508597	TraesCS7B02G632400LC	Snf1 kinase interactor-like protein
MQTL7B.3	7B	630174229-644299892	641524377	641525051	TraesCS7B02G632500LC	Reverse transcriptase domain
MQTL7B.3	7B	630174229-644299892	641526009	641526350	TraesCS7B02G632600LC	Reverse transcriptase zinc-binding domain
MQTL7B.3	7B	630174229-644299892	641603626	641604729	TraesCS7B02G376700	Polyadenylate-binding protein 1-B-binding protein
MQTL7B.3	7B	630174229-644299892	641621850	641622326	TraesCS7B02G632700LC	NAD(P)H-quinone oxidoreductase subunit 2
MQTL7B.3	7B	630174229-644299892	641635437	641635685	TraesCS7B02G632800LC	Gag-polypeptide of LTR copia-type
MQTL7B.3	7B	630174229-644299892	641635782	641636480	TraesCS7B02G632900LC	Gag-polypeptide of LTR copia-type
MQTL7B.3	7B	630174229-644299892	641655920	641656456	TraesCS7B02G633000LC	Retrovirus-related Pol polyprotein from transposon TNT 1-94
MQTL7B.3	7B	630174229-644299892	641672010	641672366	TraesCS7B02G633100LC	Type 2 DNA topoisomerase 6 subunit B
MQTL7B.3	7B	630174229-644299892	641677257	641677761	TraesCS7B02G376800	Translation initiation factor IF-2
MQTL7B.3	7B	630174229-644299892	641681235	641681540	TraesCS7B02G633200LC	MADS-box transcription factor 29
MQTL7B.3	7B	630174229-644299892	641684817	641685257	TraesCS7B02G633300LC	SRF-type transcription factor (DNA-binding and dimerisation domain)
MQTL7B.3	7B	630174229-644299892	641688812	641689189	TraesCS7B02G633400LC	Retrovirus-related Pol polyprotein from transposon TNT 1-94
MQTL7B.3	7B	630174229-644299892	641703105	641705055	TraesCS7B02G633500LC	NAC domain protein
MQTL7B.3	7B	630174229-644299892	641736146	641736976	TraesCS7B02G633600LC	LINE-1 reverse transcriptase like
MQTL7B.3	7B	630174229-644299892	641740044	641740346	TraesCS7B02G376900	Ribonuclease H-like superfamily protein
MQTL7B.3	7B	630174229-644299892	641741340	641742041	TraesCS7B02G377000	Transcription factor CBF/NF-Y/archaeal histone domain
MQTL7B.3	7B	630174229-644299892	641743772	641746631	TraesCS7B02G633700LC	Pentatricopeptide repeat superfamily protein
MQTL7B.3	7B	630174229-644299892	641748379	641748573	TraesCS7B02G633800LC	Chloroplastic
MQTL7B.3	7B	630174229-644299892	641805872	641807412	TraesCS7B02G377100	Aspartic peptidase domain
MQTL7B.3	7B	630174229-644299892	641877483	641881757	TraesCS7B02G633900LC	P-loop containing nucleoside triphosphate hydrolases superfamily protein
MQTL7B.3	7B	630174229-644299892	641879408	641880508	TraesCS7B02G634000LC	P-loop containing nucleoside triphosphate hydrolases superfamily protein
MQTL7B.3	7B	630174229-644299892	641981755	641982597	TraesCS7B02G634100LC	WD40/YVTN repeat-like-containing domain
MQTL7B.3	7B	630174229-644299892	642076257	642077003	TraesCS7B02G377200	Transcription factor CBF/NF-Y/archaeal histone domain
MQTL7B.3	7B	630174229-644299892	642206982	642208485	TraesCS7B02G377300	Ribosomal RNA small subunit methyltransferase A
MQTL7B.3	7B	630174229-644299892	642247238	642248428	TraesCS7B02G377400	Aspartic peptidase A1 family
MQTL7B.4	7B	632490355-632491898	632490144	632492343	TraesCS7B02G619400LC	GTPase activity
MQTL7B.5	7B	678363979-678635351	678401033	678401200	TraesCS7B02G688400LC	Cytochrome b559 subunit alpha
MQTL7B.5	7B	678363979-678635351	678568020	678570791	TraesCS7B02G688500LC	Ricin B lectin domain-containing protein
MQTL7B.5	7B	678363979-678635351	678626694	678628067	TraesCS7B02G688600LC	Reverse transcriptase (RNA-dependent DNA polymerase)
MQTL7B.5	7B	678363979-678635351	678635400	678638288	TraesCS7B02G409300	NADH-quinone oxidoreductase subunit C
MQTL7B.6	7B	702455024-702528934	702465111	702465374	TraesCS7B02G738400LC	LINE-1 reverse transcriptase like
MQTL7B.6	7B	702455024-702528934	702465390	702466679	TraesCS7B02G738500LC	RNA-directed DNA polymerase (reverse transcriptase)-related family protein
MQTL7B.6	7B	702455024-702528934	702474553	702475402	TraesCS7B02G436000	F-box/RNI-like superfamily protein
MQTL7B.6	7B	702455024-702528934	702495798	702495980	TraesCS7B02G738600LC	Adenylosuccinate synthetase
MQTL7B.6	7B	702455024-702528934	702496596	702496925	TraesCS7B02G738700LC	Transposon protein
MQTL7B.6	7B	702455024-702528934	702497785	702498111	TraesCS7B02G738800LC	Photosystem II subunit P-1
MQTL7B.6	7B	702455024-702528934	702499653	702499976	TraesCS7B02G738900LC	NADPH-dependent 7-cyano-7-deazaguanine reductase
MQTL7B.6	7B	702455024-702528934	702501164	702501545	TraesCS7B02G739000LC	tRNA N6-adenosine threonylcarbamoyltransferase
MQTL7B.6	7B	702455024-702528934	702502396	702503753	TraesCS7B02G436100	Two-component response regulator
MQTL7B.6	7B	702455024-702528934	702527074	702527622	TraesCS7B02G436200	DNA topoisomerase
MQTL7D.2	7D	96468569-104352616	96499034	96500104	TraesCS7D02G148800	BTB/POZ domain
MQTL7D.2	7D	96468569-104352616	96640409	96641143	TraesCS7D02G184300LC	Retrotransposon protein
MQTL7D.2	7D	96468569-104352616	96641192	96641482	TraesCS7D02G184400LC	Reverse transcriptase domain
MQTL7D.2	7D	96468569-104352616	96641516	96641890	TraesCS7D02G184500LC	Reverse transcriptase domain
MQTL7D.2	7D	96468569-104352616	96643820	96644389	TraesCS7D02G184600LC	Endonuclease/exonuclease/phosphatase
MQTL7D.2	7D	96468569-104352616	96707688	96730111	TraesCS7D02G184700LC	Intracellular protein transporter
MQTL7D.2	7D	96468569-104352616	96756606	96777587	TraesCS7D02G148900	Chromatin-remodeling factor CHD3
MQTL7D.2	7D	96468569-104352616	97615140	97617186	TraesCS7D02G149000	SWEET sugar transporter
MQTL7D.2	7D	96468569-104352616	97935897	97937928	TraesCS7D02G184800LC	Voltage-dependent L-type calcium channel subunit alpha-1C
MQTL7D.2	7D	96468569-104352616	97944354	97944623	TraesCS7D02G184900LC	Serine-rich protein-like protein
MQTL7D.2	7D	96468569-104352616	97952568	97953995	TraesCS7D02G149100	F-box domain
MQTL7D.2	7D	96468569-104352616	98038307	98039013	TraesCS7D02G149200	Jacalin-like lectin domain
MQTL7D.2	7D	96468569-104352616	98044174	98044437	TraesCS7D02G185000LC	LINE-1 reverse transcriptase isogeny
MQTL7D.2	7D	96468569-104352616	98044483	98044939	TraesCS7D02G185100LC	Retrotransposon protein
MQTL7D.2	7D	96468569-104352616	98277977	98278291	TraesCS7D02G185200LC	Retrovirus-related Pol polyprotein from transposon TNT 1-94
MQTL7D.2	7D	96468569-104352616	98286479	98286778	TraesCS7D02G185300LC	RNA-directed DNA polymerase (reverse transcriptase)-related family protein
MQTL7D.2	7D	96468569-104352616	98292586	98293620	TraesCS7D02G149300	Rtf2 RING-finger
MQTL7D.2	7D	96468569-104352616	98382980	98385574	TraesCS7D02G149400	Helix-loop-helix DNA-binding domain
MQTL7D.2	7D	96468569-104352616	98405131	98406540	TraesCS7D02G185400LC	DNA-binding pseudobarrel domain
MQTL7D.2	7D	96468569-104352616	98408253	98411417	TraesCS7D02G149500	DNA-directed RNA polymerase subunit beta
MQTL7D.2	7D	96468569-104352616	98518909	98519715	TraesCS7D02G185500LC	Retrotransposon protein
MQTL7D.2	7D	96468569-104352616	98520901	98521773	TraesCS7D02G185600LC	Reverse transcriptase zinc-binding domain
MQTL7D.2	7D	96468569-104352616	98620007	98621374	TraesCS7D02G149600	Mitochondrial 28S ribosomal protein S34
MQTL7D.2	7D	96468569-104352616	98624765	98626343	TraesCS7D02G149700	Protein POLAR LOCALIZATION DURING ASYMMETRIC DIVISION AND REDISTRIBUTION
MQTL7D.2	7D	96468569-104352616	98637892	98644179	TraesCS7D02G149800	Ubiquitin carboxyl-terminal hydrolase
MQTL7D.2	7D	96468569-104352616	98660719	98663241	TraesCS7D02G149900	Pentatricopeptide repeat
MQTL7D.2	7D	96468569-104352616	98684668	98684862	TraesCS7D02G185700LC	Glycerol-3-phosphate dehydrogenase
MQTL7D.2	7D	96468569-104352616	98992874	98996631	TraesCS7D02G150000	C2 domain
MQTL7D.2	7D	96468569-104352616	98997023	98997799	TraesCS7D02G185800LC	Reverse transcriptase zinc-binding domain
MQTL7D.2	7D	96468569-104352616	98999794	99002644	TraesCS7D02G150100	LRR and NB-ARC domains-containing disease resistance protein
MQTL7D.2	7D	96468569-104352616	99184404	99186754	TraesCS7D02G185900LC	RmlC-like cupins superfamily protein
MQTL7D.2	7D	96468569-104352616	99202859	99202927	TraesCS7D02G186000LC	Disease resistance protein (TIR-NBS class)
MQTL7D.2	7D	96468569-104352616	99376920	99377234	TraesCS7D02G186100LC	RNA-directed DNA polymerase (Reverse transcriptase)
MQTL7D.2	7D	96468569-104352616	99418182	99418478	TraesCS7D02G186200LC	Glutathione S-transferase T3
MQTL7D.2	7D	96468569-104352616	99459821	99465955	TraesCS7D02G150200	Protein kinase domain
MQTL7D.2	7D	96468569-104352616	99462020	99462340	TraesCS7D02G186300LC	RING/FYVE/PHD zinc finger superfamily protein
MQTL7D.2	7D	96468569-104352616	99617003	99618245	TraesCS7D02G150300	Thioredoxin-like fold
MQTL7D.2	7D	96468569-104352616	99792360	99794672	TraesCS7D02G150400	Protein of unknown function DUF594
MQTL7D.2	7D	96468569-104352616	99814501	99814833	TraesCS7D02G186400LC	Methylthioalkylmalate synthase 1
MQTL7D.2	7D	96468569-104352616	99822598	99824247	TraesCS7D02G150500	NAD-dependent epimerase/dehydratase
MQTL7D.2	7D	96468569-104352616	99832759	99832869	TraesCS7D02G186500LC	Photosystem I
MQTL7D.2	7D	96468569-104352616	99872514	99874248	TraesCS7D02G150600	NAD-dependent epimerase/dehydratase
MQTL7D.2	7D	96468569-104352616	99932405	99940623	TraesCS7D02G186600LC	PMR5 N-terminal domain
MQTL7D.2	7D	96468569-104352616	99952337	99955864	TraesCS7D02G150700	BTB/POZ domain
MQTL7D.2	7D	96468569-104352616	99955023	99955292	TraesCS7D02G186700LC	Galactose oxidase/kelch repeat superfamily protein
MQTL7D.2	7D	96468569-104352616	99970401	99971123	TraesCS7D02G186800LC	MuDR family transposase
MQTL7D.2	7D	96468569-104352616	100268191	100280238	TraesCS7D02G150800	ABC transporter-like
MQTL7D.2	7D	96468569-104352616	100278703	100279050	TraesCS7D02G186900LC	V1 complex
MQTL7D.2	7D	96468569-104352616	100280693	100281019	TraesCS7D02G150900	Proteolipid membrane potential modulator
MQTL7D.2	7D	96468569-104352616	100282313	100282813	TraesCS7D02G187000LC	Disease resistance protein (CC-NBS-LRR class) family
MQTL7D.2	7D	96468569-104352616	100283405	100283883	TraesCS7D02G151000	Proteolipid membrane potential modulator
MQTL7D.2	7D	96468569-104352616	100299156	100299770	TraesCS7D02G151100	Proteolipid membrane potential modulator
MQTL7D.2	7D	96468569-104352616	100301288	100302484	TraesCS7D02G151200	Pentatricopeptide repeat
MQTL7D.2	7D	96468569-104352616	100303205	100303555	TraesCS7D02G151300	Thiazole synthase
MQTL7D.2	7D	96468569-104352616	100306435	100307727	TraesCS7D02G151400	Transferase
MQTL7D.2	7D	96468569-104352616	100409782	100410484	TraesCS7D02G187100LC	NAC domain protein
MQTL7D.2	7D	96468569-104352616	100495543	100496272	TraesCS7D02G187200LC	F-box/RNI-like/FBD-like domains-containing protein
MQTL7D.2	7D	96468569-104352616	100497079	100499063	TraesCS7D02G187300LC	30S ribosomal protein S5
MQTL7D.2	7D	96468569-104352616	100627326	100627448	TraesCS7D02G187400LC	Ribosomal protein L36
MQTL7D.2	7D	96468569-104352616	100646641	100656647	TraesCS7D02G151500	P-loop containing nucleoside triphosphate hydrolase
MQTL7D.2	7D	96468569-104352616	100656675	100658748	TraesCS7D02G187500LC	Tetratricopeptide-like helical domain
MQTL7D.2	7D	96468569-104352616	100664916	100671929	TraesCS7D02G187600LC	Hydroxycinnamoyl-CoA shikimate/quinate hydroxycinnamoyltransferase
MQTL7D.2	7D	96468569-104352616	100673888	100674787	TraesCS7D02G187700LC	Transducin family protein / WD-40 repeat family protein
MQTL7D.2	7D	96468569-104352616	100673939	100674769	TraesCS7D02G151600	Short-chain dehydrogenase/reductase SDR
MQTL7D.2	7D	96468569-104352616	100678177	100678707	TraesCS7D02G187800LC	En/Spm sub-class
MQTL7D.2	7D	96468569-104352616	100688273	100688500	TraesCS7D02G187900LC	RNA-directed DNA polymerase (Reverse transcriptase)
MQTL7D.2	7D	96468569-104352616	100750413	100751279	TraesCS7D02G151700	Nucleotide-diphospho-sugar transferases
MQTL7D.2	7D	96468569-104352616	100884890	100885840	TraesCS7D02G188000LC	Anthocyanin 5-aromatic acyltransferase-like protein
MQTL7D.2	7D	96468569-104352616	100939544	100940839	TraesCS7D02G151800	Hydroxycinnamoyl-CoA shikimate/quinate hydroxycinnamoyltransferase
MQTL7D.2	7D	96468569-104352616	100986434	100987823	TraesCS7D02G151900	Hydroxycinnamoyl-CoA shikimate/quinate hydroxycinnamoyltransferase
MQTL7D.2	7D	96468569-104352616	100986451	100987758	TraesCS7D02G152000	40S ribosomal protein S9-2
MQTL7D.2	7D	96468569-104352616	101036165	101038186	TraesCS7D02G152100	Pentatricopeptide repeat
MQTL7D.2	7D	96468569-104352616	101046624	101049005	TraesCS7D02G152200	Pentatricopeptide repeat
MQTL7D.2	7D	96468569-104352616	101077436	101079140	TraesCS7D02G152300	Leucoanthocyanidin reductase
MQTL7D.2	7D	96468569-104352616	101084476	101087850	TraesCS7D02G152400	Glutathione peroxidase
MQTL7D.2	7D	96468569-104352616	101094749	101097956	TraesCS7D02G152500	Protein kinase domain
MQTL7D.2	7D	96468569-104352616	101124512	101124895	TraesCS7D02G188100LC	Actin depolymerizing factor 1
MQTL7D.2	7D	96468569-104352616	101136976	101140061	TraesCS7D02G152600	Leucine rich repeat N-terminal domain
MQTL7D.2	7D	96468569-104352616	101181250	101181528	TraesCS7D02G188200LC	Retrovirus-related Pol polyprotein from transposon TNT 1-94
MQTL7D.2	7D	96468569-104352616	101182173	101182481	TraesCS7D02G188300LC	Retrovirus-related Pol polyprotein from transposon TNT 1-94
MQTL7D.2	7D	96468569-104352616	101200240	101200556	TraesCS7D02G188400LC	Cyst nematode resistance protein-like protein
MQTL7D.2	7D	96468569-104352616	101305086	101305574	TraesCS7D02G188500LC	Translation initiation factor IF-2
MQTL7D.2	7D	96468569-104352616	101305704	101306105	TraesCS7D02G188600LC	Copia-like polyprotein/retrotransposon
MQTL7D.2	7D	96468569-104352616	101392324	101393963	TraesCS7D02G152700	Alpha/beta-Hydrolases superfamily protein
MQTL7D.2	7D	96468569-104352616	101395597	101400935	TraesCS7D02G152800	Serine-type carboxypeptidase activity
MQTL7D.2	7D	96468569-104352616	101423474	101432640	TraesCS7D02G152900	HAUS augmin-like complex subunit 3
MQTL7D.2	7D	96468569-104352616	101437184	101438600	TraesCS7D02G188700LC	Nucleoporin Nup186/Nup192/Nup205
MQTL7D.2	7D	96468569-104352616	101467993	101474981	TraesCS7D02G153000	Nucleoporin Nup188
MQTL7D.2	7D	96468569-104352616	101520942	101521337	TraesCS7D02G188800LC	Rab9 effector protein with kelch motifs
MQTL7D.2	7D	96468569-104352616	101549537	101552905	TraesCS7D02G188900LC	Ubiquinol-cytochrome C chaperone family protein
MQTL7D.2	7D	96468569-104352616	101557628	101558942	TraesCS7D02G153100	Rhodanese-like domain
MQTL7D.2	7D	96468569-104352616	101574888	101576142	TraesCS7D02G189000LC	Phototropic-responsive NPH3 family protein
MQTL7D.2	7D	96468569-104352616	101578762	101578938	TraesCS7D02G189100LC	DNA-directed RNA polymerase subunit beta
MQTL7D.2	7D	96468569-104352616	101579180	101579380	TraesCS7D02G189200LC	Carboxyl-terminal proteinase
MQTL7D.2	7D	96468569-104352616	101579839	101580015	TraesCS7D02G189300LC	DNA-directed RNA polymerase subunit beta
MQTL7D.2	7D	96468569-104352616	101580722	101585530	TraesCS7D02G153200	ATP-dependent DNA helicase
MQTL7D.2	7D	96468569-104352616	101614578	101617799	TraesCS7D02G153300	Folate-biopterin transporter
MQTL7D.2	7D	96468569-104352616	101670415	101671233	TraesCS7D02G153400	VQ motif-containing protein
MQTL7D.2	7D	96468569-104352616	101695733	101696857	TraesCS7D02G189400LC	Ty3-gypsy subclass
MQTL7D.2	7D	96468569-104352616	101718225	101725326	TraesCS7D02G153500	Bromo adjacent homology (BAH) domain
MQTL7D.2	7D	96468569-104352616	101726474	101729219	TraesCS7D02G153600	RNA cap guanine-N2 methyltransferase
MQTL7D.2	7D	96468569-104352616	101730339	101734098	TraesCS7D02G153700	Serine/threonine-protein kinase
MQTL7D.2	7D	96468569-104352616	101736527	101739807	TraesCS7D02G153800	Serine/threonine-protein kinase
MQTL7D.2	7D	96468569-104352616	101759384	101761767	TraesCS7D02G153900	Cysteine-rich secretory protein family
MQTL7D.2	7D	96468569-104352616	101766563	101766955	TraesCS7D02G189500LC	Endonuclease/exonuclease/phosphatase
MQTL7D.2	7D	96468569-104352616	101768611	101768949	TraesCS7D02G189600LC	RNA-directed DNA polymerase (Reverse transcriptase)
MQTL7D.2	7D	96468569-104352616	101768971	101769648	TraesCS7D02G189700LC	Zinc-binding in reverse transcriptase
MQTL7D.2	7D	96468569-104352616	101769898	101770406	TraesCS7D02G189800LC	Ribonuclease H-like superfamily protein
MQTL7D.2	7D	96468569-104352616	101778592	101781338	TraesCS7D02G154000	UDP-glucuronosyl/UDP-glucosyltransferase
MQTL7D.2	7D	96468569-104352616	101781859	101783160	TraesCS7D02G154100	NAD-dependent epimerase/dehydratase
MQTL7D.2	7D	96468569-104352616	101797572	101799154	TraesCS7D02G154200	NAC domain-containing protein
MQTL7D.2	7D	96468569-104352616	101806635	101807933	TraesCS7D02G154300	RING finger protein
MQTL7D.2	7D	96468569-104352616	101848449	101857801	TraesCS7D02G189900LC	E3 ubiquitin-protein ligase SINA-like 10
MQTL7D.2	7D	96468569-104352616	102283196	102283561	TraesCS7D02G190000LC	Zinc ion binding
MQTL7D.2	7D	96468569-104352616	102295509	102305026	TraesCS7D02G154400	DEAD-box ATP-dependent RNA helicase 52A
MQTL7D.2	7D	96468569-104352616	102308663	102310453	TraesCS7D02G190100LC	Reverse transcriptase (RNA-dependent DNA polymerase)
MQTL7D.2	7D	96468569-104352616	102333008	102335186	TraesCS7D02G190200LC	FAR1 DNA binding domain
MQTL7D.2	7D	96468569-104352616	102537242	102539785	TraesCS7D02G154500	RNA-binding (RRM/RBD/RNP motifs) family protein
MQTL7D.2	7D	96468569-104352616	102541241	102545546	TraesCS7D02G190300LC	Cysteine proteinase
MQTL7D.2	7D	96468569-104352616	102555413	102555937	TraesCS7D02G190400LC	Mutator sub-class
MQTL7D.2	7D	96468569-104352616	102556814	102557572	TraesCS7D02G190500LC	Mutator sub-class
MQTL7D.2	7D	96468569-104352616	102560793	102561813	TraesCS7D02G190600LC	Plant mobile domain
MQTL7D.2	7D	96468569-104352616	102561884	102562114	TraesCS7D02G190700LC	Transposon protein
MQTL7D.2	7D	96468569-104352616	102562134	102562553	TraesCS7D02G190800LC	Serine/threonine protein phosphatase 7 long form isogeny
MQTL7D.2	7D	96468569-104352616	102576513	102578591	TraesCS7D02G190900LC	Ionotropic glutamate receptor
MQTL7D.2	7D	96468569-104352616	102731720	102738293	TraesCS7D02G191000LC	Ionotropic glutamate receptor
MQTL7D.2	7D	96468569-104352616	102736565	102737632	TraesCS7D02G191100LC	Nucleic acid binding
MQTL7D.2	7D	96468569-104352616	102753916	102756133	TraesCS7D02G154600	Ionotropic glutamate receptor
MQTL7D.2	7D	96468569-104352616	102757602	102757943	TraesCS7D02G191200LC	Endonuclease/exonuclease/phosphatase
MQTL7D.2	7D	96468569-104352616	102762026	102762671	TraesCS7D02G191300LC	Glutamate receptor
MQTL7D.2	7D	96468569-104352616	102774024	102774470	TraesCS7D02G191400LC	Glucose-1-phosphate adenylyltransferase
MQTL7D.2	7D	96468569-104352616	102775012	102775617	TraesCS7D02G191500LC	Harbinger transposase-derived protein
MQTL7D.2	7D	96468569-104352616	102776899	102778290	TraesCS7D02G191600LC	Myb-like domain
MQTL7D.2	7D	96468569-104352616	102778673	102778978	TraesCS7D02G191700LC	GTPase Obg
MQTL7D.2	7D	96468569-104352616	102900656	102902291	TraesCS7D02G154700	Sugar/inositol transporter
MQTL7D.2	7D	96468569-104352616	102938338	102944112	TraesCS7D02G154800	Ionotropic glutamate receptor
MQTL7D.2	7D	96468569-104352616	102960558	102964351	TraesCS7D02G154900	Ionotropic glutamate receptor
MQTL7D.2	7D	96468569-104352616	102968703	102975819	TraesCS7D02G155000	Zinc ion binding
MQTL7D.2	7D	96468569-104352616	102973885	102974541	TraesCS7D02G191800LC	Purine nucleoside phosphorylase DeoD-type
MQTL7D.2	7D	96468569-104352616	102979670	102980719	TraesCS7D02G155100	Protein kinase domain
MQTL7D.2	7D	96468569-104352616	103137254	103137562	TraesCS7D02G191900LC	Splicing factor 3A subunit 1
MQTL7D.2	7D	96468569-104352616	103192514	103195316	TraesCS7D02G155200	Small GTPase superfamily
MQTL7D.2	7D	96468569-104352616	103210297	103212042	TraesCS7D02G155300	Cytochrome P450
MQTL7D.2	7D	96468569-104352616	103331555	103333229	TraesCS7D02G155400	Cytochrome P450
MQTL7D.2	7D	96468569-104352616	103990220	103991086	TraesCS7D02G192000LC	Glutamyl-tRNA reductase
MQTL7D.2	7D	96468569-104352616	103991105	104010605	TraesCS7D02G192100LC	NADP oxidoreductase coenzyme F420-dependent
MQTL7D.2	7D	96468569-104352616	104082689	104083051	TraesCS7D02G192200LC	Aspartate--tRNA(Asp/Asn) ligase 2
MQTL7D.2	7D	96468569-104352616	104090320	104092836	TraesCS7D02G155500	Protein kinase domain
MQTL7D.2	7D	96468569-104352616	104095431	104096377	TraesCS7D02G192300LC	Myb/SANT-like domain
MQTL7D.2	7D	96468569-104352616	104127742	104131421	TraesCS7D02G155600	Rossmann-like alpha/beta/alpha sandwich fold
MQTL7D.2	7D	96468569-104352616	104134178	104135700	TraesCS7D02G155700	UDP-glucuronosyl/UDP-glucosyltransferase
MQTL7D.2	7D	96468569-104352616	104210422	104212039	TraesCS7D02G155800	Cytochrome P450
MQTL7D.2	7D	96468569-104352616	104217986	104221873	TraesCS7D02G192400LC	Molecular chaperone Hsp40/DnaJ family protein
MQTL7D.2	7D	96468569-104352616	104225092	104227656	TraesCS7D02G155900	Protein hunchback
